# Supplementary material for: Machine learning models highlight environmental and genetic factors associated with the Arabidopsis circadian clock
Source: Nat Commun. 2025 Aug 5;16:7223. doi: 10.1038/s41467-025-62196-w (PMC12325936; doi:10.1038/s41467-025-62196-w)
Supplement: Supplementary file 3 — Dataset 1 [file 41467_2025_62196_MOESM3_ESM.xls]

## Sheet: Supplementary data 1
Accession	Authors	DOI	Tissue	N samples	Biological reps	Sampling range	Resolution (hr)	Entrainment lighting	Sampling lighting	Temperautre (C)	Light intensity	Age (days)	Platform	Read legnth (bp)
E-MTAB-7933	Romanowksi et al	10.1111/tpj.14776	Seedlings	12	2	CT24 - CT68	4	1899-12-31 12:12:00	LL	22	50 μmol m−2 sec−1 white	12	RNA-seq Illumina HiSeq 2500	100 PE
GSE137732	Yang et al (LL)	10.1074/jbc.RA120.013513	Seedlings	15	1	CT50-CT97	3	16:8	LL	24	Cool white light	10	RNA-seq Illumina HiSeq 4000	150 PE
GSE137732	Yang el al (LD)	10.1074/jbc.RA120.013513	Seedlings	15	1	ZT50 - ZT97	3	16:8	16:8	24	Cool white light	10	RNA-seq Illumina HiSeq 4000	150 PE
GSE115583	Cortijo et al	10.15252/msb.20188591	Seedlings	12	16	ZT2 - ZT24	2	1899-12-31 12:12:00	1899-12-31 12:12:00	22	170 μmol m−2 sec−1 white	7	RNA-seq Illumina NextSeq 500	75 PE
DRA005748*	Takeoka et al	10.2525/ecb.56.67	Seedlings	35	1	CT24 - CT96	2	1899-12-31 12:12:00	LL	22	180-220 μmol m−2 sec−1 RGB	16	RNA-seq Illumina HiSeq 1500	50 SE
* Dataset excluded due to large batch effect in general gene expression compared with other datasets and low number of signifiantly rhythmic genes (meta2d Q < 0.05)
