# Supplementary material for: Machine learning models highlight environmental and genetic factors associated with the Arabidopsis circadian clock
Source: Nat Commun. 2025 Aug 5;16:7223. doi: 10.1038/s41467-025-62196-w (PMC12325936; doi:10.1038/s41467-025-62196-w)
Supplement: Supplementary file 4 — Dataset 2 [file 41467_2025_62196_MOESM4_ESM.xls]

## Sheet: supplementary_data2
CycID	ARS_pvalue	ARS_BH.Q	ARS_period	ARS_adjphase	ARS_amplitude	JTK_pvalue	JTK_BH.Q	JTK_period	JTK_adjphase	JTK_amplitude	meta2d_pvalue	meta2d_BH.Q	meta2d_period	meta2d_phase	meta2d_Base	meta2d_AMP	meta2d_rAMP
AT1G01010	0.00689412	0.0145583	25.1069	12.8471	0.991468	0.225973	0.418954	24	14	1.07022	0.0116287	0.0229481	24.5535	13.4434	3.33868	1.11373	0.333585
AT1G01020	0.00382464	0.00960441	20.264	19.5131	3.40635	0.133629	0.280266	20	0	3.33627	0.00438457	0.0100502	20.132	19.759	14.9539	3.39762	0.227206
AT1G01030	0.00203242	0.00634745	28.5143	21.5002	0.819855	0.0409282	0.116564	24	20	0.752449	0.000864645	0.00266328	26.2571	20.8396	4.34613	0.921405	0.212006
AT1G01040	0.0507279	0.0699961	24.1939	22.1164	1.74298	1	1	28	22	3.48788	0.201962	0.267012	26.097	22.1804	10.1193	1.79937	0.177815
AT1G01046	0.0428998	0.0609416	15.5331	4.4954	0.929983	0.225973	0.418954	24	16	0.929858	0.0546387	0.0869192	19.7665	9.44915	2.38941	0.752981	0.315133
AT1G01050	8.36351e-05	0.00109959	31.936	14.996	30.0627	0.00451178	0.0281815	24	18	37.887	5.9583e-06	6.918e-05	27.968	17.0544	143.12	32.0905	0.224221
AT1G01060	8.53744e-05	0.0011131	24.1939	23.3854	103.928	1.35031e-05	0.00253231	24	0	80.9852	2.4879e-08	2.25179e-06	24.097	23.6943	79.1969	106.66	1.34677
AT1G01070	0.000381889	0.00240071	18.8302	5.0049	0.913922	0.367825	0.614536	20	4	0.274665	0.0013865	0.00389109	19.4151	4.52169	5.03295	0.623472	0.123878
AT1G01080	0.000724963	0.00347538	20.4718	16.4373	11.4803	0.00451178	0.0281815	24	16	10.8253	4.45836e-05	0.000277075	22.2359	16.3388	96.5325	12.2619	0.127023
AT1G01090	0.00160635	0.00550043	27.7222	6.05973	7.00658	0.133629	0.280266	32	4	4.41267	0.00202773	0.00530159	29.8611	5.12995	143.961	7.00798	0.0486797
AT1G01100	0.0103992	0.0197456	21.4624	3.02913	61.7328	0.367825	0.614536	24	2	62.1292	0.0251163	0.044503	22.7312	2.55124	564.923	63.0956	0.111689
AT1G01110	0.00416849	0.0101949	20.9005	10.8773	0.32488	0.367825	0.614536	24	10	0.252167	0.0114694	0.0226605	22.4503	10.5191	1.76851	0.317594	0.179583
AT1G01120	0.00830942	0.0167053	23.0751	1.54952	16.1863	0.881175	1	24	2	17.9955	0.0433236	0.0711448	23.5376	1.77102	52.2813	18.9223	0.361932
AT1G01130	0.186802	0.211997	25.7548	19.9522	0.385652	0.881175	1	24	20	0.278866	0.461587	0.527599	24.8774	20.0018	3.10797	0.395379	0.127215
AT1G01140	0.0394298	0.0568598	12.4361	2.54671	5.84282	1	1	28	0	9.62524	0.166916	0.227451	20.2181	2.07016	51.9179	3.32553	0.0640537
AT1G01150	0.116528	0.141808	17.4323	0.889859	0.167388	1	1	20	0	0.191711	0.367018	0.440625	18.7162	0.477698	0.186925	0.147471	0.147471
AT1G01160	0.00200704	0.00630263	20.5773	17.6706	8.3164	0.133629	0.280266	24	18	6.04822	0.00247381	0.00625714	22.2887	17.9283	46.3886	8.22684	0.177346
AT1G01170	0.0237391	0.0376161	25.7548	10.3249	36.4719	0.00451178	0.0281815	24	14	29.0262	0.00108623	0.00319492	24.8774	12.2425	182.426	35.1579	0.192725
AT1G01180	0.0276606	0.0424651	19.3786	7.94806	0.8526	0.578372	0.88172	20	8	1.08172	0.0821549	0.123866	19.6893	7.97561	7.24666	0.858441	0.11846
AT1G01183	0.040149	0.0577088	17.4323	5.2997	0.149894	0.473099	0.786886	20	4	0.0503817	0.094281	0.139567	18.7162	4.71662	0.0690023	0.141485	0.141485
AT1G01190	1.4848e-05	0.000474422	22.6818	0.152109	1.90804	6.1553e-05	0.00441262	24	0	1.68674	1.9936e-08	1.96361e-06	23.3409	0.0782645	4.97273	1.93521	0.389164
AT1G01200	0.00460146	0.0109134	28.5143	18.9372	0.415014	0.010081	0.045481	28	18	0.411299	0.000509263	0.00175149	28.2571	18.4659	1.54622	0.440951	0.285179
AT1G01210	0.000750275	0.00354524	22.1778	19.9049	5.82702	0.000686378	0.0115507	24	20	5.38776	7.97133e-06	8.46347e-05	23.0889	19.9817	23.0163	6.07142	0.263787
AT1G01220	0.0020832	0.00644338	20.9005	15.6288	3.01508	0.000686378	0.0115507	24	16	2.66312	2.06729e-05	0.000162458	22.4503	15.8773	14.9553	3.22854	0.21588
AT1G01225	0.0206801	0.0336842	22.9425	13.1251	0.636661	0.0409282	0.116564	24	14	0.510203	0.00683427	0.0145552	23.4713	13.5596	3.9071	0.785358	0.201008
AT1G01230	0.00020003	0.00170948	24.0482	10.7906	8.82894	0.000686378	0.0115507	24	12	7.94466	2.30673e-06	3.73958e-05	24.0241	11.3959	30.5896	9.40233	0.307371
AT1G01240	2.9532e-06	0.000220652	23.7619	8.27425	10.8591	0.00451178	0.0281815	24	10	9.46936	2.54941e-07	9.70806e-06	23.881	9.13305	12.9636	10.6482	0.821394
AT1G01250	0.0027668	0.0077278	24.4908	16.4865	1.68321	0.225973	0.418954	24	18	1.68771	0.00523774	0.0116537	24.2454	17.2527	4.41931	2.07827	0.470271
AT1G01260	0.00548039	0.0123578	21.1217	14.0862	0.911386	0.133629	0.280266	24	14	0.851806	0.00601929	0.0130761	22.5608	14.1032	6.66856	0.936369	0.140415
AT1G01290	0.120731	0.146194	23.345	19.7282	0.812278	1	1	28	22	1.1897	0.375979	0.449358	25.6725	20.9332	8.83804	0.817966	0.0925506
AT1G01300	0.00101866	0.00419401	24.795	13.5907	11.8216	0.133629	0.280266	28	12	11.9489	0.00134788	0.00379863	26.3975	12.8911	49.3597	12.7635	0.258582
AT1G01310	0.392101	0.406278	30.9457	11.057	0.0362629	0.179801	0.376364	36	8	0.0318428	0.257477	0.32771	33.4729	9.69918	0.0371486	0.047836	0.047836
AT1G01320	0.00204062	0.00635761	24.3415	20.9788	33.2018	0.00451178	0.0281815	24	20	41.0837	0.000115965	0.000559813	24.1707	20.487	142.37	38.0928	0.267563
AT1G01340	0.00257458	0.00736709	22.1778	15.0577	0.838078	0.0209531	0.0732016	24	16	0.635503	0.000584096	0.00194854	23.0889	15.5345	1.91702	0.922083	0.480999
AT1G01350	0.0109974	0.020632	18.9194	16.8488	2.16053	0.881175	1	20	18	1.8358	0.0546221	0.0868987	19.4597	17.4218	15.4019	2.16182	0.14036
AT1G01355	0.0331474	0.0492453	12.1707	11.8213	0.0919922	1	1	0	NaN	0	0.146074	0.202799	12.1707	11.8213	0.0490233	0.103555	0.103555
AT1G01360	0.00201554	0.00631745	20.7917	16.6471	2.86837	0.0209531	0.0732016	24	16	2.71909	0.000467604	0.00163875	22.3958	16.431	12.2843	3.17321	0.258313
AT1G01370	0.477151	0.484971	16.0968	14.6301	0.623328	1	1	28	22	0.990046	0.830206	0.842679	22.0484	18.6816	7.44469	0.0615985	0.00827416
AT1G01380	0.563809	0.569543	23.2093	20.376	0.283958	1	1	20	0	0.486356	0.886894	0.895026	21.6047	20.286	2.41114	0.282403	0.117124
AT1G01390	0.0116813	0.0216056	22.3017	17.2794	0.70908	1	1	28	22	0.5561	0.0636603	0.0992039	25.1508	19.6242	3.31644	0.461718	0.139221
AT1G01420	9.35839e-07	0.000132371	22.6818	21.6739	1.71171	0.0757376	0.183224	24	0	1.69547	1.2377e-06	2.52736e-05	23.3409	22.8223	6.31395	1.8873	0.29891
AT1G01430	0.00440894	0.0105918	24.95	5.03645	10.9942	0.000223415	0.00729427	24	6	12.4942	1.46085e-05	0.000127828	24.475	5.52966	48.3463	12.7436	0.26359
AT1G01440	0.011313	0.0210746	20.4718	13.6533	1.15288	1	1	20	14	0.994296	0.0620156	0.0969503	20.2359	13.8305	8.99895	1.15851	0.128739
AT1G01448	0.344337	0.361711	16.2939	1.00677	0.701021	1	1	12	10	0.852493	0.711446	0.745206	14.1469	13.4051	8.35335	0.49775	0.0595869
AT1G01450	0.206666	0.231847	17.2814	3.17519	0.294993	1	1	20	0	0.316042	0.532506	0.593865	18.6407	1.71247	2.2193	0.295043	0.132944
AT1G01453	0.383718	0.398085	18.3119	2.99445	0.0247057	1	1	0	NaN	0	0.751262	0.777668	18.3119	2.99445	0.00961065	0.0247396	0.0247396
AT1G01470	0.000240005	0.00187665	24.642	12.393	20.5322	6.1553e-05	0.00441262	24	14	19.8985	2.81138e-07	1.02815e-05	24.321	13.2094	36.8851	23.1026	0.626338
AT1G01480	0.136442	0.162632	14.5164	7.45118	0.109531	1	1	32	12	0.0618743	0.408215	0.480849	23.2582	10.3301	0.0865356	0.0932422	0.0932422
AT1G01490	0.0170915	0.0290479	21.5784	1.07446	4.57167	1	1	28	0	8.60315	0.0866397	0.129735	24.7892	0.617171	33.2175	6.14203	0.184904
AT1G01500	1.22869e-07	5.26889e-05	24.0482	10.0246	4.99723	0.0209531	0.0732016	28	8	4.89031	5.34919e-08	3.49292e-06	26.0241	9.14187	7.63824	5.08599	0.665858
AT1G01510	0.216751	0.242002	18.6542	17.3941	0.623045	1	1	36	8	1.1839	0.548165	0.608547	27.3271	2.11334	20.4461	0.219919	0.010756
AT1G01520	0.000253133	0.00193477	24.1939	23.0869	7.45333	0.000223415	0.00729427	24	0	6.26764	1.00032e-06	2.19495e-05	24.097	23.5457	5.61034	7.58041	1.35115
AT1G01530	0.017863	0.0300649	33.5462	20.6407	0.069875	1	1	28	22	0.071934	0.089762	0.133685	30.7731	21.5566	0.0480708	0.0706735	0.0706735
AT1G01540	0.000558821	0.00299837	22.9425	20.9354	7.80226	0.0409282	0.116564	24	22	8.20298	0.000267268	0.00106571	23.4713	21.4666	57.4189	8.12154	0.141444
AT1G01550	0.00930483	0.0181452	24.795	13.3175	4.9797	0.881175	1	32	12	4.04367	0.0475858	0.0771549	28.3975	12.9507	81.9063	4.83261	0.0590017
AT1G01560	0.00266536	0.0075397	23.7619	12.3957	1.05385	0.881175	1	24	12	1.09137	0.0165672	0.0311267	23.881	12.1991	1.42809	1.10592	0.774404
AT1G01570	0.284857	0.307338	19.8607	19.3775	0.199349	1	1	24	18	0.181168	0.642571	0.689221	21.9303	18.9223	1.50618	0.203934	0.135398
AT1G01580	0.158643	0.183886	32.7213	27.0688	0.211407	1	1	20	8	0.283191	0.45072	0.517677	26.3607	16.1756	0.83475	0.185619	0.185619
AT1G01590	0.0187602	0.0312136	27.9161	17.3803	0.15614	0.104683	0.252676	28	18	0.127784	0.0142044	0.0272309	27.958	17.6897	0.178301	0.171784	0.171784
AT1G01600	0.00101962	0.00419664	28.3121	12.1753	1.54349	0.0757376	0.183224	28	14	0.581471	0.000808437	0.00252095	28.156	13.0931	7.5164	1.47884	0.196748
AT1G01610	0.00375735	0.00948728	21.1217	0.698359	6.11184	0.133629	0.280266	20	2	5.60001	0.00431635	0.00992291	20.5608	1.36795	48.5085	6.15294	0.126843
AT1G01620	0.00113241	0.00446585	23.9042	6.31997	128.133	0.0409282	0.116564	24	6	124.516	0.000508866	0.00175089	23.9521	6.16033	388.581	145.822	0.375269
AT1G01630	0.00186228	0.00602144	21.9341	21.0705	8.06216	0.225973	0.418954	24	22	7.25227	0.00369201	0.00872373	22.967	21.558	61.5309	8.70319	0.141444
AT1G01640	0.0127493	0.0231129	28.7194	9.65615	0.526397	0.133629	0.280266	28	12	0.171437	0.0125646	0.0245142	28.3597	10.8447	1.11971	0.500582	0.447063
AT1G01650	0.00379422	0.00955771	24.642	13.573	6.91259	1	1	24	12	7.09014	0.0249442	0.0442317	24.321	12.7784	28.2291	7.31838	0.25925
AT1G01660	0.0475183	0.0662537	19.3786	1.46247	0.138807	0.881175	1	20	4	0.0124451	0.174737	0.236405	19.6893	2.71189	0.426618	0.119664	0.119664
AT1G01670	0.0186107	0.0310183	25.2658	16.6939	0.529194	0.0409282	0.116564	28	16	0.466331	0.0062307	0.0134692	26.6329	16.408	1.66218	0.599465	0.36065
AT1G01680	0.130796	0.156875	20.0603	15.2349	0.8241	1	1	36	24	0.56317	0.396851	0.47018	28.0302	19.9872	1.18586	0.402616	0.339514
AT1G01690	0.0723816	0.0943541	20.3673	15.8692	0.982373	0.225973	0.418954	28	16	0.495835	0.083632	0.125738	24.1837	16.331	7.03587	0.89108	0.126648
AT1G01695	0.123169	0.148801	25.4268	22.8248	0.142884	1	1	28	22	0.199232	0.38111	0.454601	26.7134	22.4844	0.37765	0.15409	0.15409
AT1G01700	0.13577	0.161954	19.0095	15.8945	0.335844	1	1	24	12	0.251178	0.406874	0.479631	21.5048	14.3666	1.94122	0.226631	0.116747
AT1G01710	0.18038	0.205664	28.7194	19.7648	2.65691	1	1	28	20	4.38147	0.489314	0.553569	28.3597	19.8871	33.1956	2.28945	0.0689684
AT1G01720	0.00934131	0.0181982	24.642	17.2311	3.20967	0.133629	0.280266	28	16	1.95231	0.00959421	0.0194271	26.321	16.7229	18.5515	3.5129	0.18936
AT1G01725	0.00567878	0.0126819	21.9341	13.3685	1.62259	0.578372	0.88172	24	12	1.49625	0.0220667	0.039767	22.967	12.7408	11.4435	1.45849	0.127452
AT1G01730	0.00030946	0.00215071	24.0482	12.0019	4.38076	0.010081	0.045481	24	14	4.9201	4.26702e-05	0.000268746	24.0241	13.002	19.3776	4.61273	0.238044
AT1G01740	0.0057142	0.0127392	19.8607	19.713	1.09693	1	1	20	0	1.32977	0.0352269	0.0594949	19.9303	19.8562	6.39988	1.09606	0.171263
AT1G01750	0.043374	0.0615031	19.1005	0.526943	0.220157	1	1	28	22	0.195257	0.179477	0.241676	23.5502	21.3519	1.04314	0.0919663	0.0881625
AT1G01760	0.00912204	0.017878	19.5686	18.2994	1.04537	0.133629	0.280266	20	0	1.07599	0.00939795	0.0191089	19.7843	19.1427	4.66907	1.00733	0.215746
AT1G01770	0.331633	0.349383	13.4865	8.64132	1.56297	1	1	20	14	2.4218	0.697665	0.732703	16.7432	11.2242	14.3449	0.990477	0.0690471
AT1G01780	0.202754	0.228015	20.1616	17.8016	1.49245	1	1	28	22	2.14435	0.526301	0.588175	24.0808	20.0913	13.4972	0.922776	0.0683682
AT1G01790	0.000237872	0.00186744	19.3786	19.0675	19.7592	0.010081	0.045481	24	20	36.8281	3.34301e-05	0.000225192	21.6893	19.7078	79.7009	30.3856	0.381246
AT1G01800	0.00301143	0.00818183	23.0751	14.6985	14.5286	0.0409282	0.116564	24	16	17.5857	0.00123268	0.00353215	23.5376	15.3424	59.9234	17.0904	0.285203
AT1G01810	0.0418735	0.0597406	28.9275	20.2078	0.208549	0.133629	0.280266	32	20	0.082575	0.0346127	0.0586096	30.4638	20.1604	0.668983	0.211727	0.211727
AT1G01820	0.000170329	0.00156828	22.427	13.2728	18.8987	0.0409282	0.116564	24	14	21.149	8.9746e-05	0.000462684	23.2135	13.6397	60.54	20.4922	0.33849
AT1G01830	0.0531539	0.0727654	19.1923	15.9476	0.483186	1	1	28	18	0.730459	0.209138	0.275056	23.5962	17.3879	10.2201	0.346455	0.0338992
AT1G01840	0.0946798	0.118664	15.2366	0.467738	0.523487	1	1	28	22	0.473472	0.317864	0.39082	21.6183	19.6339	4.09515	0.424331	0.103618
AT1G01860	0.0556545	0.0756058	23.345	20.4236	3.10362	0.225973	0.418954	24	20	2.94809	0.0676099	0.104497	23.6725	20.2186	24.2516	2.87345	0.118485
AT1G01880	0.173485	0.198732	12.1707	10.7287	0.197608	0.578372	0.88172	12	0	0.203876	0.331039	0.404367	12.0854	11.3694	1.93847	0.200444	0.103403
AT1G01900	0.389077	0.403323	12.1337	10.7624	0.468266	1	1	12	0	0.490249	0.756357	0.78239	12.0669	11.385	8.60289	0.474386	0.0551426
AT1G01910	1.16146e-05	0.00042542	23.7619	11.9232	10.1044	0.000223415	0.00729427	24	14	9.94875	5.38947e-08	3.50944e-06	23.881	12.9568	51.0461	10.5445	0.206568
AT1G01920	0.0394732	0.0569085	20.7917	19.0484	2.06087	0.881175	1	20	18	2.18881	0.151606	0.209055	20.3958	18.521	13.3962	2.26038	0.168732
AT1G01930	0.0239119	0.0378362	16.0321	0.768176	0.897315	1	1	20	16	0.597523	0.113184	0.163077	18.0161	16.6461	8.95133	0.787663	0.087994
AT1G01940	0.00394809	0.00981855	23.0751	15.7701	3.20971	0.0409282	0.116564	24	16	3.50406	0.00157233	0.00431194	23.5376	15.8889	17.9355	3.82295	0.213149
AT1G01950	0.0002658	0.00198753	19.96	18.3939	1.89028	0.0409282	0.116564	28	22	3.2082	0.000135209	0.00062988	23.98	20.47	13.2661	2.82045	0.212606
AT1G01960	0.00837493	0.0167972	21.8142	12.3651	3.22142	0.367825	0.614536	24	14	2.89471	0.020894	0.037963	22.9071	13.1735	24.126	3.64787	0.1512
AT1G01970	0.00137919	0.0050041	25.1069	15.5153	5.19997	0.0209531	0.0732016	28	14	7.62997	0.000330937	0.00125328	26.5535	14.843	30.5531	6.03364	0.197481
AT1G01980	0.560433	0.566255	16.1619	13.5003	0.0129638	1	1	36	14	0.0152399	0.884949	0.893256	26.081	15.9642	0.031368	0.00749841	0.00749841
AT1G01990	0.0183349	0.0306622	12.208	12.093	1.62277	1	1	24	18	2.08726	0.0916551	0.136115	18.104	15.7558	16.562	0.619647	0.0374138
AT1G02000	0.00629734	0.0136698	21.6957	16.3841	0.450599	0.881175	1	24	18	0.457872	0.0343716	0.0582686	22.8478	17.195	5.88472	0.525211	0.0892499
AT1G02010	0.00535571	0.012162	21.5784	18.7529	2.22591	0.0757376	0.183224	24	18	1.8931	0.00357362	0.00848848	22.7892	18.4485	8.18729	2.40368	0.293587
AT1G02020	0.0276197	0.0424176	23.6213	14.6273	0.861362	0.00451178	0.0281815	24	16	0.68387	0.00124493	0.00356073	23.8107	15.3092	10.1361	0.996779	0.0983391
AT1G02030	0.0233046	0.0370805	14.0563	13.5213	0.0773901	1	1	36	30	0.0690649	0.110909	0.160213	25.0282	22.4661	0.147505	0.0432633	0.0432633
AT1G02040	0.3734	0.389813	24.1939	20.2499	0.00577057	1	1	20	18	0.00865463	0.741239	0.772032	22.097	19.191	0.00964968	0.00556883	0.00556883
AT1G02050	0.000376081	0.00237759	12.5535	0.52931	0.945354	1	1	28	22	1.09444	0.00334174	0.00802717	20.2767	18.5317	4.42444	0.928716	0.209906
AT1G02060	0.0988717	0.123167	18.3963	15.4734	0.402647	1	1	32	20	0.629739	0.327654	0.401153	25.1982	18.4717	3.0811	0.304181	0.0987249
AT1G02065	0.0218269	0.0351685	12.2831	11.5695	0.363715	1	1	20	14	0.416312	0.105306	0.153338	16.1415	13.2515	3.08774	0.00449827	0.00145682
AT1G02070	0.0588626	0.0792653	27.9161	7.8075	0.16583	1	1	28	6	0.263458	0.225594	0.293106	27.958	6.90512	0.223911	0.161721	0.161721
AT1G02080	0.176092	0.201423	17.2069	0.862732	3.62312	1	1	28	22	6.49292	0.48192	0.546761	22.6034	20.7483	30.416	2.32371	0.0763977
AT1G02090	0.0042575	0.0103398	21.8142	16.8205	6.85882	0.00451178	0.0281815	24	18	5.60005	0.00022782	0.000939083	22.9071	17.4218	46.7128	7.25268	0.155261
AT1G02100	0.0200255	0.03286	24.642	13.5995	4.16185	0.133629	0.280266	24	14	3.83208	0.0185271	0.0342652	24.321	13.8048	30.687	4.78056	0.155784
AT1G02110	0.109496	0.134437	22.5537	19.9071	1.59123	1	1	28	22	2.84554	0.351687	0.425136	25.2768	21.0856	18.0779	1.44724	0.0800556
AT1G02120	0.00176153	0.00582424	20.0603	17.2561	8.0103	0.0409282	0.116564	20	18	7.51069	0.000759716	0.00240455	20.0302	17.6287	47.6535	7.97894	0.167437
AT1G02130	0.000130406	0.00137207	23.6213	11.9241	8.05097	0.0409282	0.116564	24	12	7.29634	7.01359e-05	0.000385236	23.8107	11.9625	61.3424	8.36715	0.136401
AT1G02140	0.0212783	0.0344386	23.345	19.3758	11.6397	0.010081	0.045481	24	22	11.0912	0.00202649	0.00530011	23.6725	20.6737	140.804	12.7115	0.0902779
AT1G02145	0.0289928	0.0440822	20.0603	17.495	2.48594	0.225973	0.418954	24	18	1.43743	0.0394932	0.0657202	22.0302	17.8678	21.3775	2.32653	0.108831
AT1G02150	0.136559	0.16273	32.7213	31.3365	6.06724	1	1	36	32	7.07469	0.408448	0.481051	34.3607	31.7246	92.1847	6.65796	0.0722241
AT1G02160	0.000201812	0.00171943	23.345	11.6382	6.6427	0.0209531	0.0732016	24	12	6.07221	5.65517e-05	0.000329609	23.6725	11.8189	40.355	7.12385	0.176529
AT1G02170	0.00939201	0.0182803	21.1217	15.3696	4.78882	0.225973	0.418954	24	16	3.01263	0.0151858	0.0288903	22.5608	15.7287	25.1694	5.03348	0.199985
AT1G02180	0.0632771	0.0842903	32.7213	15.8859	1.45943	0.367825	0.614536	36	14	0.949417	0.110797	0.160071	34.3607	15.0221	10.6462	1.48263	0.139264
AT1G02190	0.0756687	0.097969	33.5462	29.1592	0.230535	1	1	36	30	0.341837	0.270999	0.341969	34.7731	29.6016	0.798186	0.238318	0.238318
AT1G02205	0.582198	0.58741	24	22.7101	4.72265	1	1	28	24	11.0886	0.897135	0.904412	26	23.4442	77.7239	3.41733	0.0439675
AT1G02220	0.192703	0.217955	12.961	6.20998	0.331186	1	1	36	2	0.255759	0.510008	0.572971	24.4805	6.54465	1.16041	0.190899	0.16451
AT1G02230	0.264961	0.289001	22.427	12.0978	0.170615	1	1	32	10	0.311528	0.616875	0.669946	27.2135	11.592	0.548385	0.106072	0.106072
AT1G02250	0.00550898	0.0124003	30.2424	25.4749	0.0273698	1	1	0	NaN	0	0.0341632	0.0579657	30.2424	25.4749	0.0135429	0.023659	0.023659
AT1G02260	0.00456528	0.0108573	20.6839	14.8529	2.38556	0.225973	0.418954	24	14	1.92008	0.00812576	0.0168914	22.342	14.5382	8.00726	2.49816	0.311986
AT1G02270	0.000190304	0.00166745	21.6957	11.9354	6.30872	0.00185343	0.0175761	24	12	5.95101	5.59322e-06	6.62539e-05	22.8478	11.9966	21.7052	6.31301	0.290853
AT1G02280	0.101913	0.126351	29.791	0.853082	7.27896	0.133629	0.280266	32	2	6.48792	0.0721284	0.110707	30.8955	1.40784	149.111	7.30632	0.0489992
AT1G02290	0.00077874	0.00362179	24.4908	14.0092	1.45951	0.133629	0.280266	24	16	1.49854	0.00105837	0.00313142	24.2454	15.0162	6.93821	1.70626	0.245921
AT1G02300	0.0205918	0.033573	22.5537	11.6701	5.84771	0.225973	0.418954	24	12	6.85992	0.0296418	0.0512784	23.2768	11.8414	17.9477	6.56823	0.365966
AT1G02305	1.73644e-05	0.000507553	23.2093	12.6026	23.2992	0.00185343	0.0175761	24	14	22.1083	5.87412e-07	1.57553e-05	23.6047	13.2933	82.5064	24.8986	0.301778
AT1G02310	0.233247	0.258572	12.5141	3.74222	0.337357	1	1	12	6	0.123439	0.572774	0.63156	12.2571	4.89694	0.263375	0.32619	0.32619
AT1G02320	0.284873	0.307338	32.7213	17.0002	0.0475471	1	1	0	NaN	0	0.642591	0.689221	32.7213	17.0002	0.0265398	0.0476495	0.0476495
AT1G02330	0.0264687	0.0410017	16.0968	0.853299	3.09161	1	1	28	22	2.55013	0.122597	0.174442	22.0484	20.2705	27.8577	1.17737	0.0422636
AT1G02335	0.0426043	0.0606106	21.5784	12.684	2.05091	1	1	24	12	2.40835	0.177055	0.238936	22.7892	12.3952	15.9584	2.04298	0.128019
AT1G02340	0.00133608	0.00492383	26.973	5.96477	3.03374	0.000686378	0.0115507	28	6	2.32558	1.36661e-05	0.00012181	27.4865	5.98414	2.91645	3.12245	1.07063
AT1G02350	0.0130778	0.023584	27.531	6.13644	1.61907	0.010081	0.045481	24	8	1.3915	0.00130966	0.0037119	25.7655	7.16571	5.4211	1.7001	0.313608
AT1G02360	0.00820998	0.0165627	27.3425	11.804	0.727919	0.0757376	0.183224	24	12	0.668892	0.00521251	0.0116063	25.6712	11.9591	1.27173	0.881921	0.693479
AT1G02370	0.000795587	0.00365832	23.2093	21.8672	0.676755	0.133629	0.280266	16	0	0.368274	0.00107899	0.00317839	19.6047	19.0378	4.60794	0.388718	0.0843583
AT1G02380	0.0271281	0.0418215	26.2632	25.1524	0.795887	0.367825	0.614536	24	2	0.680761	0.0559522	0.0887437	25.1316	0.515687	2.40263	0.882615	0.367354
AT1G02390	0.0442651	0.0624797	27.9161	20.8561	0.431044	0.881175	1	28	24	0.295548	0.165541	0.22584	27.958	22.4257	2.2459	0.377616	0.168136
AT1G02400	0.0036535	0.00930322	34.4138	10.9132	0.344828	0.0409282	0.116564	36	10	0.321463	0.0014666	0.00407347	35.2069	10.4722	1.3707	0.382015	0.2787
AT1G02405	0.0127716	0.0231423	20.6839	1.96599	0.0758494	0.729774	1	24	0	0.0578459	0.0528982	0.0845002	22.342	1.06179	0.0892607	0.0708879	0.0708879
AT1G02410	0.00205456	0.00638787	22.0552	16.584	3.25241	0.00185343	0.0175761	24	18	3.7005	5.13256e-05	0.000306385	23.0276	17.2929	26.5934	3.53774	0.133031
AT1G02420	0.0110043	0.0206404	16.1619	2.0845	0.531545	0.133629	0.280266	24	16	0.52386	0.0110613	0.0219578	20.081	18.0291	3.63434	0.53414	0.14697
AT1G02430	0.0365569	0.0534236	16.0968	3.91957	0.282979	1	1	20	0	0.19806	0.15752	0.216269	18.0484	2.19739	0.59646	0.227201	0.227201
AT1G02440	0.0549206	0.0747778	17.6637	13.3315	0.0559572	1	1	28	12	0.0711314	0.214293	0.280656	22.8319	13.5086	0.0402683	0.0251515	0.0251515
AT1G02450	0.0188227	0.0312916	25.1069	12.467	0.75007	0.367825	0.614536	24	12	0.54828	0.0413527	0.0683549	24.5535	12.2345	0.86006	0.813001	0.813001
AT1G02460	0.0746882	0.0968849	22.9425	13.7845	0.235175	1	1	20	16	0.236572	0.268462	0.339379	21.4713	15.0388	1.09611	0.247958	0.226216
AT1G02470	0.00666745	0.0142193	24.95	12.0394	1.05071	0.133629	0.280266	24	12	1.02639	0.0071484	0.0151198	24.475	12.0239	1.55341	1.06755	0.68723
AT1G02475	0.0013027	0.00484805	22.1778	14.7749	31.0869	0.00451178	0.0281815	24	16	33.4303	7.66683e-05	0.000411878	23.0889	15.3873	100.921	34.3791	0.340655
AT1G02490	0.201753	0.226987	34.4138	10.1676	0.292348	0.367825	0.614536	28	14	0.0234101	0.267219	0.338054	31.2069	12.4118	0.777886	0.269508	0.269508
AT1G02500	0.000351476	0.00229427	24.4908	12.8672	49.6152	0.00185343	0.0175761	24	14	43.608	9.93055e-06	9.74433e-05	24.2454	13.4407	211.504	55.9266	0.264423
AT1G02520	0.279749	0.303549	24.4908	11.3274	0.177708	1	1	28	12	0.254974	0.63611	0.68727	26.2454	11.6935	0.269004	0.179862	0.179862
AT1G02530	0.0412625	0.0590315	31.6825	20.941	0.0387967	1	1	28	18	0.0529991	0.172799	0.234175	29.8413	19.4538	0.0779909	0.0334046	0.0334046
AT1G02560	0.000260334	0.00196798	23.7619	12.9877	79.2311	6.1553e-05	0.00441262	24	14	80.2671	3.03648e-07	1.08014e-05	23.881	13.4917	438.756	87.7201	0.199929
AT1G02580	0.0613221	0.0820827	17.5859	14.7661	0.0502626	1	1	0	NaN	0	0.23251	0.3009	17.5859	14.7661	0.0267723	0.0510493	0.0510493
AT1G02610	0.00113961	0.00448461	25.2658	6.44407	2.80297	0.000686378	0.0115507	28	6	0.821819	1.17809e-05	0.000109983	26.6329	6.2499	2.37914	2.86571	1.20451
AT1G02620	0.00369562	0.00937292	23.9042	8.43345	0.572488	0.133629	0.280266	24	10	0.312499	0.00425361	0.00979724	23.9521	9.2152	0.430866	0.611601	0.611601
AT1G02630	0.00123052	0.00468657	31.1875	2.63875	0.151385	0.010081	0.045481	32	2	0.103248	0.000152548	0.000691021	31.5938	2.32386	0.259496	0.149385	0.149385
AT1G02640	0.00592305	0.0130794	24.4908	5.39679	4.43995	0.010081	0.045481	24	6	4.3606	0.000640454	0.00209946	24.2454	5.70203	10.2888	5.15767	0.501288
AT1G02650	0.00428303	0.0103819	27.7222	0.8612	0.217661	0.578372	0.88172	36	30	0.152535	0.0173418	0.0323643	31.8611	29.7009	0.576959	0.196032	0.196032
AT1G02660	0.00108034	0.00434918	25.1069	7.62796	2.02176	0.000686378	0.0115507	24	8	1.35578	1.12078e-05	0.00010624	24.5535	7.82215	2.77785	2.09626	0.754633
AT1G02670	0.158728	0.183964	29.791	23.2185	0.206834	1	1	28	22	0.375938	0.450876	0.517818	28.8955	22.6121	1.15804	0.208405	0.179964
AT1G02680	0.00183145	0.00595854	16.2939	0.885708	2.47584	0.133629	0.280266	20	18	2.15747	0.00227979	0.00585035	18.1469	17.7328	15.4167	2.28626	0.148298
AT1G02690	0.151132	0.176392	24.642	23.4016	1.85444	0.881175	1	28	26	1.77558	0.401665	0.47478	26.321	24.7185	16.0658	1.87977	0.117004
AT1G02700	0.0233663	0.0371559	30.7077	17.3386	0.398035	0.0757376	0.183224	28	18	0.462561	0.0129842	0.0252259	29.3538	17.7222	1.37931	0.385948	0.279813
AT1G02720	0.0331903	0.0492949	28.3121	13.0859	1.49088	0.133629	0.280266	28	14	1.32699	0.0284659	0.0495837	28.156	13.5459	9.30758	1.63568	0.175736
AT1G02730	0.112462	0.137538	19.5686	11.5406	3.15376	1	1	20	14	3.18831	0.358207	0.431772	19.7843	12.7584	27.6941	2.81987	0.101822
AT1G02740	0.000301851	0.00212052	20.6839	17.2881	1.28635	0.0757376	0.183224	20	18	0.947676	0.00026716	0.00106546	20.342	17.655	8.13157	1.10917	0.136403
AT1G02750	0.00599017	0.0131876	23.2093	16.29	1.19755	0.0409282	0.116564	24	16	1.33176	0.00228338	0.00585763	23.6047	16.1519	8.75341	1.3997	0.159904
AT1G02770	0.191053	0.21634	18.9194	12.4252	0.109872	1	1	28	10	0.208287	0.507284	0.57048	23.4597	11.8927	0.291654	0.0738853	0.0738853
AT1G02780	0.00772502	0.0158351	21.8142	0.581008	131.629	0.0209531	0.0732016	24	0	139.97	0.00157473	0.00431626	22.9071	0.305058	1003.84	143.913	0.143363
AT1G02790	0.383718	0.398085	18.3119	2.99445	0.0130691	1	1	0	NaN	0	0.751262	0.777668	18.3119	2.99445	0.00508397	0.0130871	0.0130871
AT1G02800	0.0407468	0.0584391	29.791	16.4432	1.40513	0.578372	0.88172	28	16	1.4067	0.111893	0.161495	28.8955	16.2303	4.97391	1.36479	0.274389
AT1G02810	0.00751408	0.0155238	30.7077	6.48455	0.0946931	0.578372	0.88172	36	8	0.0752008	0.0279814	0.0488495	33.3538	7.22765	0.255351	0.0890457	0.0890457
AT1G02816	0.00149324	0.005267	33.8305	17.1565	1.48487	0.0757376	0.183224	32	20	1.59931	0.00114081	0.00331922	32.9153	18.6322	8.33448	1.49271	0.1791
AT1G02820	0.00122216	0.00466687	23.7619	23.07	19.3425	0.00185343	0.0175761	24	0	14.3826	3.17078e-05	0.000217147	23.881	23.5333	19.7827	19.7519	0.998443
AT1G02830	0.0580079	0.0783397	33.8305	7.65613	0.0825327	1	1	12	6	0.0482127	0.223167	0.29046	22.9153	8.32177	0.0550547	0.0277254	0.0277254
AT1G02840	0.0738805	0.0959824	20.1616	17.8586	8.9779	0.578372	0.88172	20	18	10.7526	0.177453	0.239352	20.0808	17.9299	93.7643	9.01685	0.096165
AT1G02850	0.0111058	0.0207808	23.2093	16.6349	5.14	0.00451178	0.0281815	24	18	3.68813	0.000546233	0.00185118	23.6047	17.3109	6.42645	5.80386	0.903121
AT1G02860	0.0169028	0.0288025	25.5897	7.08755	2.01223	0.00185343	0.0175761	28	6	1.41209	0.000356233	0.00132763	26.7949	6.58155	6.95394	2.16321	0.311077
AT1G02870	0.00384899	0.00965005	23.0751	22.1013	6.58189	0.010081	0.045481	24	0	5.24686	0.000432912	0.001543	23.5376	23.0409	31.3562	6.55949	0.209193
AT1G02880	0.00103644	0.00424241	20.4718	17.7113	4.94835	0.00185343	0.0175761	24	18	5.18395	2.72061e-05	0.000195155	22.2359	17.9572	19.3063	5.95918	0.308666
AT1G02890	0.00457887	0.0108829	19.96	17.7932	4.99501	0.133629	0.280266	20	18	5.12013	0.00513909	0.0114658	19.98	17.8965	31.3641	5.01379	0.159858
AT1G02900	0.0185287	0.0309146	24.1939	10.5621	0.436212	0.367825	0.614536	24	12	0.379393	0.0408142	0.0675777	24.097	11.2841	1.48219	0.493993	0.333285
AT1G02910	0.0013256	0.00489828	22.0552	16.4199	13.3457	0.000223415	0.00729427	24	18	11.5223	4.74812e-06	5.93242e-05	23.0276	17.2073	80.0219	13.9722	0.174605
AT1G02920	0.0136821	0.0244276	24.1939	13.7043	19.1519	0.578372	0.88172	28	14	18.7345	0.0462075	0.0752325	26.097	13.9153	23.5294	20.6043	0.875682
AT1G02930	0.0241423	0.0381308	32.7213	19.1181	26.6133	0.578372	0.88172	28	20	36.7628	0.0736048	0.112664	30.3607	19.7125	78.8288	32.3261	0.41008
AT1G02940	0.00168078	0.00567132	24.0482	22.1153	0.748212	0.0309407	0.107853	24	22	0.437829	0.000564986	0.00189938	24.0241	22.0576	0.54767	0.719421	0.719421
AT1G02950	0.0383397	0.0555963	12.3591	2.19218	1.07342	1	1	28	18	0.867239	0.163376	0.223367	20.1796	8.27595	9.83147	0.578048	0.0587957
AT1G02952	0.188452	0.213674	14.007	3.43179	0.182984	1	1	36	32	0.219049	0.502963	0.566304	25.0035	1.67391	1.10983	0.156122	0.140672
AT1G02960	0.0193874	0.0320395	19.285	16.768	2.52749	0.578372	0.88172	20	18	2.41949	0.0615677	0.096359	19.6425	17.3785	12.9461	2.47924	0.191504
AT1G02970	0.00109785	0.0043888	20.3673	16.8312	0.967773	0.0209531	0.0732016	20	18	0.877158	0.000268677	0.00106969	20.1837	17.4224	4.30813	1.01674	0.236005
AT1G02980	0.285798	0.307338	32.7213	26.9659	0.00622469	1	1	0	NaN	0	0.643751	0.689221	32.7213	26.9659	0.00345837	0.00623799	0.00623799
AT1G02990	0.000227601	0.0018272	19.1923	16.6731	1.43424	0.010081	0.045481	20	18	1.182	3.2088e-05	0.000218599	19.5962	17.3303	7.1703	1.42324	0.198491
AT1G03000	0.215087	0.240305	15.7787	3.19143	1.12524	1	1	16	4	0.950595	0.545614	0.606146	15.8893	3.59307	13.2889	1.1592	0.0872307
AT1G03010	0.000102578	0.00122256	25.2658	11.4824	0.599587	0.0757376	0.183224	24	14	0.387452	9.91743e-05	0.00049868	24.6329	12.782	0.634661	0.618398	0.618398
AT1G03020	0.000271311	0.00201014	12.9191	3.16137	0.668081	1	1	28	10	0.645276	0.00249939	0.00631025	20.4595	6.15677	2.35217	0.262342	0.111532
AT1G03030	0.0295268	0.0447454	21.5784	17.0768	2.7029	0.578372	0.88172	24	18	2.81175	0.0865827	0.129658	22.7892	17.5635	14.9194	2.75211	0.184466
AT1G03040	0.000349626	0.00228681	20.7917	17.5702	7.63723	0.00185343	0.0175761	24	18	6.5997	9.88169e-06	9.7208e-05	22.3958	17.8613	35.1644	8.05281	0.229005
AT1G03050	0.296597	0.318003	20.7917	4.27611	0.0224992	1	1	0	NaN	0	0.657075	0.701515	20.7917	4.27611	0.0119133	0.0145902	0.0145902
AT1G03055	9.93103e-06	0.000397711	24.1939	21.3742	9.25099	0.00185343	0.0175761	24	22	8.59997	3.46236e-07	1.16952e-05	24.097	21.6887	15.3785	8.73454	0.567971
AT1G03060	0.0012274	0.00467773	21.9341	16.2113	1.42844	0.367825	0.614536	24	16	1.56041	0.00392913	0.00918678	22.967	16.143	8.06812	1.65317	0.204901
AT1G03070	0.014623	0.0256916	12.6329	0.982663	0.242511	1	1	20	18	0.249021	0.0764074	0.116315	16.3165	16.1352	0.896862	0.0804977	0.0804977
AT1G03080	0.00318896	0.00849688	19.8607	17.5578	3.33999	0.133629	0.280266	24	18	2.62801	0.00373328	0.00880616	21.9303	17.9176	13.9327	3.33071	0.239057
AT1G03090	0.021009	0.0341105	22.0552	10.457	2.77953	1	1	20	12	2.61961	0.102162	0.149447	21.0276	11.2932	15.9184	3.09879	0.194667
AT1G03100	0.0167868	0.028659	28.3121	16.7422	0.424137	0.133629	0.280266	24	18	0.501804	0.0159264	0.0300844	26.156	17.5421	2.11036	0.480642	0.227754
AT1G03106	0.068699	0.0903625	27.3425	21.4027	0.0645318	1	1	28	22	0.0795209	0.252676	0.322629	27.6712	21.7009	0.0651222	0.05069	0.05069
AT1G03110	0.00168183	0.00567158	23.345	21.7791	3.08304	0.133629	0.280266	24	0	2.55912	0.00211269	0.00548518	23.6725	22.8786	16.9669	3.01274	0.177566
AT1G03120	0.00245288	0.00713099	27.9161	21.612	0.499558	0.0757376	0.183224	28	22	0.502342	0.00178177	0.0047686	27.958	21.8058	1.19413	0.499611	0.418388
AT1G03130	5.61491e-06	0.000304358	29.5704	28.6413	563.808	0.00451178	0.0281815	24	6	591.856	4.68441e-07	1.37265e-05	26.7852	2.92738	896.754	513.301	0.572399
AT1G03140	0.000114953	0.00129631	23.2093	8.34169	4.10645	0.00451178	0.0281815	24	10	3.42218	8.0245e-06	8.49775e-05	23.6047	9.15953	24.9581	3.98504	0.159669
AT1G03150	0.0605194	0.081161	12.2454	5.60573	2.80019	1	1	12	6	2.46697	0.230264	0.298322	12.1227	5.80545	26.1891	2.88839	0.11029
AT1G03160	0.00263841	0.00748756	29.1387	14.9391	7.41484	0.00451178	0.0281815	24	16	9.46649	0.000146878	0.000671261	26.5693	15.6674	43.3837	7.52823	0.173527
AT1G03170	0.000232733	0.00184588	25.1069	20.6188	0.149672	0.0209531	0.0732016	28	22	0.133767	6.4521e-05	0.000362797	26.5535	21.3351	0.265958	0.149991	0.149991
AT1G03180	0.11273	0.13783	25.7548	24.2079	0.775569	1	1	28	22	1.22899	0.358793	0.432366	26.8774	23.1905	4.3856	0.635047	0.144803
AT1G03190	0.0899368	0.113588	24.3415	19.4697	1.11046	1	1	28	22	1.55881	0.306563	0.379252	26.1707	20.7478	7.01288	1.06067	0.151246
AT1G03200	0.0166326	0.0284521	18.6542	17.0685	0.553365	0.367825	0.614536	16	4	0.421115	0.0372978	0.0625553	17.3271	1.42946	1.58727	0.518597	0.326723
AT1G03210	0.000625928	0.00319048	22.0552	13.469	6.18582	0.0757376	0.183224	24	14	5.98261	0.000519419	0.00177729	23.0276	13.7478	14.9573	6.55598	0.438312
AT1G03220	0.00141662	0.00509096	23.4824	11.3865	8.31257	0.00185343	0.0175761	24	12	5.74526	3.63651e-05	0.000239055	23.7412	11.6913	35.5116	8.69475	0.244843
AT1G03230	1.56342e-05	0.000483504	23.7619	11.1718	7.18053	0.00185343	0.0175761	24	12	5.80036	5.31921e-07	1.49154e-05	23.881	11.5841	17.6437	7.43296	0.421282
AT1G03240	0.0558795	0.0758696	14.5693	1.19705	0.109266	1	1	28	16	0.116445	0.217067	0.283582	21.2847	6.95573	0.111263	0.0298915	0.0298915
AT1G03250	0.102757	0.127282	25.9221	12.1514	3.18449	0.578372	0.88172	24	14	3.61568	0.227203	0.294829	24.961	13.1308	29.1459	3.53915	0.121429
AT1G03260	0.0156188	0.0270972	21.9341	14.5934	0.994872	0.0209531	0.0732016	28	16	0.758392	0.00295347	0.00723648	24.967	15.4391	11.1342	1.49341	0.134128
AT1G03270	0.00346513	0.00898854	24.642	21.6411	1.04158	0.0409282	0.116564	24	22	1.02783	0.00139849	0.00392006	24.321	21.8267	4.62122	1.04194	0.225468
AT1G03280	0.001265	0.0047631	20.9005	16.9918	4.13088	0.0209531	0.0732016	24	18	4.27632	0.000305827	0.00117973	22.4503	17.5447	28.5563	4.2388	0.148437
AT1G03290	0.000639962	0.00322708	21.5784	14.7113	4.69121	0.0209531	0.0732016	24	16	4.15503	0.000163855	0.000730104	22.7892	15.3648	13.3911	4.99698	0.373158
AT1G03300	0.000720055	0.00346348	15.6549	15.5543	0.500588	1	1	36	34	0.516822	0.00593051	0.0129155	25.8275	25.0271	1.47543	0.484503	0.328382
AT1G03310	0.00294023	0.00804822	23.345	14.8017	6.91912	0.00185343	0.0175761	24	16	8.26596	7.14976e-05	0.000391052	23.6725	15.3955	34.3504	8.00327	0.232989
AT1G03320	0.0992661	0.123579	25.2658	10.7194	0.224104	1	1	24	12	0.14394	0.328566	0.402038	24.6329	11.3837	0.324681	0.107972	0.107972
AT1G03330	0.00805071	0.0163186	24.4908	15.5901	5.28138	0.0409282	0.116564	24	18	5.20015	0.00297142	0.0072725	24.2454	16.8089	48.377	6.19222	0.127999
AT1G03340	0.0268147	0.0414309	13.9094	5.50624	0.384313	1	1	20	14	0.547838	0.123852	0.175992	16.9547	9.29003	3.30634	0.215229	0.0650958
AT1G03350	0.00915542	0.0179255	22.0552	14.6519	3.3031	0.0757376	0.183224	24	14	2.65333	0.00573719	0.0125599	23.0276	14.3653	23.3109	3.59309	0.154138
AT1G03360	3.01753e-05	0.000655657	21.6957	0.454865	5.36733	0.010081	0.045481	24	0	4.06708	4.86887e-06	6.05364e-05	22.8478	0.239511	15.3512	4.55267	0.296568
AT1G03365	0.0009382	0.00400752	28.3121	21.4328	1.05394	0.367825	0.614536	24	20	1.10674	0.00309607	0.00752963	26.156	20.7986	8.38062	1.12639	0.134404
AT1G03370	0.00117588	0.00456978	22.427	13.9161	3.27336	0.010081	0.045481	24	14	2.7201	0.000146313	0.000669372	23.2135	13.9727	10.8352	3.80988	0.351622
AT1G03380	0.00278174	0.00775924	22.1778	14.0107	2.05037	0.133629	0.280266	24	14	2.16247	0.00330734	0.00795921	23.0889	14.0274	11.6273	2.22962	0.191757
AT1G03390	0.00156139	0.00541563	32.1935	24.8491	0.029512	0.296899	0.548758	36	26	0.0226964	0.00402222	0.00935963	34.0968	25.4718	0.0188827	0.0271933	0.0271933
AT1G03400	0.198297	0.22356	21.0105	13.87	2.88067	0.578372	0.88172	12	2	3.55085	0.363052	0.436638	16.5053	6.82336	21.2919	1.0528	0.0494458
AT1G03410	0.0235417	0.0373699	30.4733	13.8025	2.08496	0.0757376	0.183224	24	16	2.08515	0.0130684	0.0253621	27.2366	15.2471	14.1692	1.96228	0.138488
AT1G03430	7.94885e-05	0.0010709	23.0751	12.9364	5.40384	0.00185343	0.0175761	24	14	5.36756	2.46486e-06	3.90678e-05	23.5376	13.4629	14.8308	5.82648	0.392865
AT1G03440	2.98438e-05	0.000650788	23.4824	21.9374	1.68898	0.225973	0.418954	24	0	1.64151	8.70424e-05	0.000452327	23.7412	22.9602	10.5954	1.71559	0.161919
AT1G03445	0.261301	0.285421	32.9917	20.7289	0.0566897	0.881175	1	12	2	0.0246642	0.568396	0.627623	22.4959	8.94181	0.0554063	0.0193157	0.0193157
AT1G03457	0.00426174	0.0103452	29.1387	22.3653	0.796675	1	1	32	24	1.11242	0.0275227	0.0481303	30.5693	23.1952	7.89677	0.82774	0.10482
AT1G03470	0.757786	0.759926	13.2625	9.73281	0.282733	1	1	28	20	0.760731	0.967961	0.970487	20.6312	14.9385	7.09738	0.115019	0.0162059
AT1G03475	0.00101694	0.00419113	22.6818	14.7265	44.2718	0.00451178	0.0281815	24	16	41.2805	6.09868e-05	0.000347678	23.3409	15.3575	287.237	49.7014	0.173032
AT1G03490	0.304118	0.324494	25.2658	6.64647	0.018012	1	1	0	NaN	0	0.666122	0.707949	25.2658	6.64647	0.0073674	0.0196904	0.0196904
AT1G03495	1.58039e-05	0.000485552	21.0105	0.997982	11.121	0.010081	0.045481	24	22	5.27726	2.65305e-06	4.08894e-05	22.5053	22.102	6.64696	5.56223	0.836807
AT1G03502	0.069336	0.0910524	20.6839	12.8736	0.346557	1	1	20	12	0.336284	0.254379	0.324332	20.342	12.433	0.545411	0.34024	0.34024
AT1G03506	0.00767428	0.0157671	20.4718	13.2556	0.793632	0.473099	0.786886	20	14	0.656736	0.0240291	0.042826	20.2359	13.634	0.971093	0.798567	0.798567
AT1G03510	0.0511901	0.0704941	30.2424	18.3934	0.34485	1	1	32	20	0.53129	0.203338	0.268426	31.1212	19.1893	1.63371	0.344638	0.210954
AT1G03520	0.0479206	0.0667352	15.1787	3.86863	0.812576	1	1	32	16	0.939284	0.193513	0.257425	23.5894	8.90348	6.22968	0.272761	0.0437841
AT1G03530	0.000664375	0.00330454	23.0751	21.2007	2.51702	0.00185343	0.0175761	24	22	2.16722	1.79871e-05	0.000147949	23.5376	21.6008	7.34374	2.52835	0.344287
AT1G03540	0.259513	0.283732	23.4824	19.3793	0.234155	1	1	32	20	0.462247	0.609582	0.663594	27.7412	20.1161	1.43238	0.217259	0.151677
AT1G03545	0.0147876	0.0259379	21.9341	16.0433	0.469833	0.225973	0.418954	20	18	0.519301	0.022393	0.0402847	20.967	17.1031	2.42267	0.587152	0.242357
AT1G03550	0.132205	0.158322	18.6542	17.816	1.60319	0.578372	0.88172	24	18	0.965888	0.273048	0.344147	21.3271	18.1821	9.40254	1.79832	0.191259
AT1G03560	0.03661	0.0534845	21.6957	16.4711	0.700488	0.881175	1	24	18	0.610502	0.143038	0.199103	22.8478	17.2408	4.03885	0.718014	0.177777
AT1G03590	0.0166392	0.0284567	13.958	2.52621	1.23077	0.881175	1	28	26	1.5477	0.0765725	0.116537	20.979	1.1492	14.1725	0.549194	0.0387507
AT1G03600	0.000324893	0.00219768	19.1923	8.24195	36.3004	0.00451178	0.0281815	24	8	48.7685	2.11567e-05	0.000164646	21.5962	8.23649	302.839	57.1101	0.188582
AT1G03610	0.00206394	0.00640339	25.2658	6.08672	3.20015	0.00451178	0.0281815	28	6	2.44203	0.000117185	0.000563958	26.6329	6.06156	14.8296	3.38924	0.228546
AT1G03620	0.114232	0.139368	13.3512	8.86004	0.194898	1	1	32	8	0.234106	0.362061	0.435543	22.6756	10.3584	0.960105	0.108716	0.108716
AT1G03630	0.000401302	0.00247908	25.5897	21.9612	39.5713	0.010081	0.045481	28	24	28.412	5.42825e-05	0.000319345	26.7949	22.9813	288.466	38.6739	0.134067
AT1G03650	0.00954877	0.0185177	22.8114	15.678	0.787719	0.0409282	0.116564	24	18	0.736045	0.00345764	0.0082666	23.4057	16.8204	4.24714	0.833286	0.1962
AT1G03660	0.00905442	0.0177812	17.3565	16.8465	0.701691	0.133629	0.280266	24	16	0.57813	0.00933729	0.0190103	20.6783	16.9281	1.9398	0.762194	0.392923
AT1G03670	0.425847	0.435317	29.791	5.39772	0.0124942	1	1	0	NaN	0	0.789382	0.805567	29.791	5.39772	0.00406316	0.0126129	0.0126129
AT1G03680	0.000791272	0.0036501	24.1939	14.0728	104.168	0.00451178	0.0281815	28	14	129.808	4.83489e-05	0.00029393	26.097	14.1141	466.623	115.435	0.247384
AT1G03687	0.00589351	0.0130278	24.4908	18.8044	2.3553	0.0209531	0.0732016	24	20	2.15392	0.0012348	0.00353728	24.2454	19.4102	16.8199	2.50677	0.149036
AT1G03700	0.316902	0.336893	13.1316	7.69909	0.0403637	1	1	0	NaN	0	0.681074	0.721485	13.1316	7.69909	0.0387325	0.0405671	0.0405671
AT1G03710	0.000240001	0.00187665	30.4733	1.63721	0.316129	0.0012699	0.0175761	28	4	0.311424	4.87757e-06	6.05793e-05	29.2366	2.87372	0.343796	0.332749	0.332749
AT1G03730	3.64819e-05	0.000717518	22.1778	12.6092	2.07591	0.00185343	0.0175761	24	12	1.87412	1.18393e-06	2.44755e-05	23.0889	12.3358	4.83907	2.14279	0.442811
AT1G03740	3.47524e-05	0.000702297	22.5537	12.038	6.0133	6.1553e-05	0.00441262	24	12	5.19269	4.4842e-08	3.20483e-06	23.2768	12.0312	13.1268	6.16516	0.469661
AT1G03743	0.138832	0.163757	27.531	23.4417	0.139796	1	1	0	NaN	0	0.412955	0.481712	27.531	23.4417	0.0594217	0.116021	0.116021
AT1G03746	0.465613	0.473634	13.396	11.3674	0.13962	1	1	20	2	0.242806	0.821528	0.83448	16.698	16.2686	0.189135	0.079842	0.079842
AT1G03750	0.00214688	0.00656157	20.9005	14.5973	0.559554	0.133629	0.280266	24	14	0.498362	0.00262685	0.00657333	22.4503	14.3878	2.81972	0.564699	0.200268
AT1G03760	0.0385359	0.0558239	28.9275	23.2974	1.10804	0.578372	0.88172	28	24	1.28891	0.107065	0.155571	28.4638	23.6607	8.32516	1.18676	0.142551
AT1G03770	0.330479	0.348765	15.5938	2.27046	0.442428	1	1	28	20	0.764467	0.69639	0.732099	21.7969	20.2699	3.86046	0.399583	0.103507
AT1G03780	0.166506	0.191758	15.2366	2.05117	2.1792	1	1	28	22	3.06592	0.465005	0.530859	21.6183	20.7572	15.0408	0.729324	0.0484898
AT1G03790	0.31366	0.33393	13.2185	9.87347	0.014446	1	1	28	20	0.0193793	0.677331	0.718429	20.6093	15.0574	0.0141116	0.00637877	0.00637877
AT1G03800	0.00140314	0.00505958	23.4824	0.367105	0.271537	0.0409282	0.116564	24	0	0.257584	0.00061821	0.00203999	23.7412	0.185576	0.36331	0.282191	0.282191
AT1G03820	8.94385e-05	0.00113823	22.427	19.4731	2.09241	0.00185343	0.0175761	24	20	1.86722	2.75385e-06	4.17837e-05	23.2135	19.7503	6.60701	2.1658	0.327803
AT1G03830	0.0527513	0.072286	18.8302	17.4994	0.521804	1	1	28	24	0.657327	0.207954	0.2737	23.4151	20.9152	4.5492	0.235045	0.0516673
AT1G03840	0.182086	0.207307	17.2814	3.34263	0.0987445	1	1	36	12	0.0848023	0.492228	0.556221	26.6407	7.01659	0.417577	0.00825204	0.00825204
AT1G03850	0.00137822	0.0050041	23.4824	11.0874	1.13799	0.0757376	0.183224	24	10	1.01527	0.00106131	0.00313829	23.7412	10.5509	2.09111	1.14113	0.545708
AT1G03860	0.0512596	0.070576	16.3607	0.471308	5.6255	0.881175	1	12	2	4.2123	0.185072	0.24777	14.1803	1.38594	83.0441	3.43895	0.0414111
AT1G03870	0.00534902	0.0121515	21.1217	5.49584	28.0001	0.0409282	0.116564	24	4	31.5191	0.00206376	0.00537901	22.5608	4.81522	82.5179	35.2319	0.426961
AT1G03880	0.138832	0.163757	27.531	23.4417	0.4014	1	1	0	NaN	0	0.412955	0.481712	27.531	23.4417	0.170619	0.333137	0.333137
AT1G03900	0.00100024	0.00415663	23.4824	13.4056	15.7024	0.000686378	0.0115507	24	14	15.8505	1.04296e-05	0.000100988	23.7412	13.7012	62.7539	17.4736	0.278447
AT1G03905	0.0197601	0.0325019	25.2658	17.8694	0.471057	0.225973	0.418954	24	18	0.593229	0.0286287	0.0498191	24.6329	17.9482	2.32939	0.588471	0.252629
AT1G03910	0.0049927	0.0115788	18.2283	17.4355	3.68008	0.578372	0.88172	20	18	3.08297	0.0197726	0.0362116	19.1142	17.7428	29.9191	3.71124	0.124043
AT1G03920	0.106337	0.131025	28.7194	23.8074	0.30674	1	1	28	22	0.500748	0.344653	0.417926	28.3597	22.8959	1.54435	0.306743	0.198623
AT1G03930	0.00246928	0.00716396	19.8607	18.2535	4.33418	0.133629	0.280266	24	18	3.04123	0.00297516	0.00727937	21.9303	18.3017	27.9732	4.14561	0.148199
AT1G03935	0.000763741	0.00357984	31.6825	14.4686	1.63516	0.00185343	0.0175761	28	18	1.35704	2.048e-05	0.00016143	29.8413	16.4057	3.09848	1.49124	0.48128
AT1G03940	1.06152e-05	0.000404619	24.1939	21.2143	6.09992	0.000686378	0.0115507	24	22	5.91833	1.43806e-07	6.66227e-06	24.097	21.6091	6.43043	6.06153	0.942632
AT1G03950	0.000401896	0.00248033	20.9005	15.8871	5.43822	0.0757376	0.183224	20	18	3.6849	0.000346994	0.00130085	20.4503	16.975	17.7272	5.30181	0.299077
AT1G03960	0.0591741	0.0796166	23.9042	12.0643	1.42138	0.881175	1	24	14	1.79996	0.20616	0.271674	23.9521	13.0303	7.8304	1.52098	0.19424
AT1G03970	0.000146144	0.00144963	22.8114	11.4767	4.38815	0.000686378	0.0115507	24	12	3.9632	1.7168e-06	3.08803e-05	23.4057	11.7393	16.6623	4.61071	0.276716
AT1G03980	0.146918	0.172073	25.5897	24.5419	0.300293	1	1	28	24	0.304469	0.428689	0.49695	26.7949	24.3323	0.383589	0.14069	0.14069
AT1G03990	0.291613	0.313161	26.6133	24.2987	0.092491	1	1	28	22	0.170894	0.650976	0.696049	27.3067	23.1935	1.22961	0.0875093	0.0711684
AT1G04000	0.0667909	0.0882241	25.4268	20.0848	0.968532	0.578372	0.88172	28	22	1.1751	0.164321	0.224385	26.7134	21.0451	9.68246	0.959823	0.0991301
AT1G04010	0.00458596	0.0108898	21.8142	16.7273	1.98529	0.0409282	0.116564	24	18	2.33889	0.00179825	0.00480448	22.9071	17.3728	7.35995	2.57515	0.349887
AT1G04020	0.00720728	0.0150475	21.9341	16.9093	1.89667	0.0409282	0.116564	28	16	1.5385	0.00269276	0.00670246	24.967	16.7571	12.3613	1.94322	0.157202
AT1G04030	0.00973995	0.0187921	13.5322	3.73973	0.694967	1	1	12	6	0.620976	0.0548507	0.087218	12.7661	4.95553	6.51812	0.681064	0.104488
AT1G04040	0.0530419	0.0726374	12.7949	4.90991	36.3449	1	1	12	6	43.8368	0.208808	0.274654	12.3974	5.47806	136.287	38.8149	0.284804
AT1G04050	0.000422794	0.00255523	22.0552	19.5655	0.971336	0.0757376	0.183224	20	0	1.09177	0.000363414	0.00135075	21.0276	19.8408	2.70539	0.964305	0.356439
AT1G04070	0.095749	0.119768	29.5704	11.9312	0.967655	1	1	32	12	1.31261	0.320379	0.393437	30.7852	11.9829	7.48507	0.997891	0.133318
AT1G04080	0.014587	0.0256621	21.0105	19.1617	8.77536	0.578372	0.88172	20	0	10.1956	0.0487233	0.0787705	20.5053	19.6031	59.0562	8.62586	0.146062
AT1G04090	0.256616	0.280892	27.3425	17.6696	0.0827333	1	1	32	20	0.123879	0.605658	0.660027	29.6712	18.8595	0.397114	0.0772219	0.0772219
AT1G04100	0.0146081	0.0256819	20.3673	13.7926	0.714289	0.367825	0.614536	24	14	0.683814	0.0334554	0.0569296	22.1837	13.9815	4.1756	0.687624	0.164676
AT1G04110	0.0615361	0.082322	21.8142	10.9193	0.663298	0.367825	0.614536	24	10	0.570236	0.10838	0.15716	22.9071	10.5055	5.00374	0.65123	0.130149
AT1G04120	0.00203508	0.00635239	22.3017	17.7704	4.22272	0.0757376	0.183224	24	18	4.60903	0.00150706	0.00416708	23.1508	17.9051	20.1986	4.67733	0.231567
AT1G04130	0.00106798	0.00432171	20.7917	19.6556	2.20072	0.133629	0.280266	24	20	2.15209	0.0014064	0.00393844	22.3958	19.9177	9.55262	2.37873	0.249013
AT1G04140	0.00556679	0.0125021	21.1217	16.1515	6.40336	0.0209531	0.0732016	24	18	6.93051	0.001173	0.00339055	22.5608	17.0863	46.1376	7.50646	0.162697
AT1G04150	0.149053	0.174296	30.9457	18.9204	0.0412224	1	1	28	20	0.0399006	0.432769	0.500888	29.4729	19.536	0.126804	0.0426819	0.0426819
AT1G04160	0.00946961	0.0183938	27.1565	19.8099	1.09243	0.133629	0.280266	24	20	1.38613	0.00970872	0.019642	25.5782	19.9869	5.53235	1.16487	0.210557
AT1G04170	1.87242e-05	0.000524725	21.3476	21.1584	17.6304	0.0409282	0.116564	24	22	14.2291	1.15578e-05	0.000108375	22.6738	21.6286	109.263	17.2156	0.157561
AT1G04180	0.00506945	0.011714	24.642	11.3747	0.170934	0.104683	0.252676	24	10	0.0932055	0.00453278	0.0103373	24.321	10.6801	0.0961176	0.134291	0.134291
AT1G04190	0.000236527	0.00186215	18.3963	0.228845	5.46223	0.0409282	0.116564	20	0	8.18894	0.000121447	0.000579671	19.1982	0.11941	36.8255	7.73723	0.210105
AT1G04200	0.0255369	0.0398214	20.1616	17.5715	2.52391	0.225973	0.418954	24	18	1.2207	0.0355181	0.0599392	22.0808	17.9024	17.1337	2.53552	0.147984
AT1G04210	0.00746774	0.0154441	21.1217	19.3999	2.67053	0.881175	1	20	0	2.75858	0.039638	0.0659003	20.5608	19.7228	20.2203	2.65216	0.131164
AT1G04220	0.00018457	0.00164014	22.3017	0.606933	1.52795	0.010081	0.045481	24	0	1.27142	2.64112e-05	0.000191105	23.1508	0.315021	3.94405	1.55195	0.393492
AT1G04230	0.00569943	0.0127168	16.3607	0.651706	0.723096	0.367825	0.614536	20	0	0.547905	0.015026	0.0286233	18.1803	0.362095	13.6103	0.75303	0.0553281
AT1G04240	0.021159	0.0342951	24.795	23.8701	4.93647	1	1	28	26	7.16834	0.102742	0.150145	26.3975	24.9624	25.5615	5.30501	0.20754
AT1G04250	0.00101793	0.00419401	24.4908	0.105737	14.1226	0.000686378	0.0115507	24	2	15.9969	1.06019e-05	0.000102188	24.2454	1.06256	26.2018	15.9592	0.609087
AT1G04260	0.0373955	0.0544522	25.9221	11.7555	1.47872	1	1	28	12	0.887441	0.160285	0.21968	26.961	11.8907	8.9666	1.52932	0.170558
AT1G04270	0.00057261	0.00304448	21.9341	2.24637	75.1789	0.0409282	0.116564	24	2	73.7932	0.000273292	0.00108346	22.967	2.13304	597.723	79.4112	0.132856
AT1G04280	0.00566603	0.0126619	25.7548	6.59661	5.12408	0.00185343	0.0175761	24	8	4.40151	0.000130892	0.000613427	24.8774	7.33217	12.0788	5.30537	0.43923
AT1G04290	0.00085332	0.00378568	22.9425	17.397	6.29444	0.00451178	0.0281815	24	18	6.864	5.18496e-05	0.000308492	23.4713	17.7007	27.1948	7.12771	0.262098
AT1G04295	0.00771611	0.0158223	23.2093	17.0927	2.58449	0.0757376	0.183224	24	18	2.79567	0.00493521	0.0110956	23.6047	17.5437	9.97626	3.06372	0.307101
AT1G04300	0.0490489	0.0680721	19.4732	17.4144	2.49514	0.367825	0.614536	20	18	2.33921	0.0904792	0.134616	19.7366	17.7065	19.7357	2.48245	0.125785
AT1G04310	1.48272e-06	0.000157275	23.9042	11.8838	3.5332	1	1	20	14	3.63268	2.13832e-05	0.000165543	21.9521	13.1399	7.28753	3.78531	0.519423
AT1G04330	0.00695659	0.0146599	19.285	16.3757	0.295509	0.225973	0.418954	20	18	0.18924	0.0117199	0.0231047	19.6425	17.1788	0.527947	0.281835	0.281835
AT1G04340	0.00250447	0.00724275	26.7919	14.6101	4.66379	0.000686378	0.0115507	28	14	4.19243	2.45367e-05	0.00018162	27.396	14.3187	33.4765	5.22709	0.156142
AT1G04350	3.64933e-05	0.000717518	23.345	19.9384	13.6064	0.00451178	0.0281815	24	20	13.9981	2.73639e-06	4.15726e-05	23.6725	19.9726	43.8265	14.2267	0.324614
AT1G04360	0.0156115	0.0270904	28.3121	4.33459	0.331263	0.010081	0.045481	28	4	0.353758	0.00153553	0.00423381	28.156	4.16649	1.13198	0.351863	0.310838
AT1G04370	0.230777	0.256161	18.7418	12.144	0.0387734	1	1	0	NaN	0	0.569166	0.628291	18.7418	12.144	0.0215894	0.0387836	0.0387836
AT1G04380	0.0295651	0.0447977	34.1197	22.2714	0.0960992	0.296899	0.548758	36	24	0.093826	0.0503456	0.0810336	35.0598	23.1292	0.170005	0.093543	0.093543
AT1G04390	0.672119	0.675751	15.4729	3.14098	0.250568	1	1	28	22	0.419808	0.939165	0.943795	21.7364	21.6138	4.06503	0.0255717	0.00629065
AT1G04400	8.35318e-06	0.000364049	23.4824	11.9075	30.4344	0.00185343	0.0175761	24	12	26.7067	2.93905e-07	1.06018e-05	23.7412	11.9547	76.9899	31.5195	0.409398
AT1G04410	0.00580649	0.0128958	26.4371	12.4969	62.9036	0.133629	0.280266	28	12	57.2626	0.00633261	0.013648	27.2185	12.2657	708.058	68.584	0.0968622
AT1G04420	0.0124394	0.0226982	21.234	15.69	17.2173	0.133629	0.280266	24	16	17.1212	0.0123001	0.0240857	22.617	15.895	181.198	18.7061	0.103236
AT1G04425	0.2853	0.307338	19.4732	17.9909	1.30702	1	1	20	0	1.8412	0.643127	0.689221	19.7366	18.9854	11.1229	1.22916	0.110507
AT1G04430	0.11663	0.141925	16.7029	2.90134	5.79372	0.578372	0.88172	24	18	7.07216	0.249336	0.319118	20.3515	19.5751	84.9653	5.72433	0.0673726
AT1G04440	0.00998741	0.0191513	21.0105	12.1401	3.30055	0.0757376	0.183224	24	12	3.15224	0.00619276	0.013402	22.5053	12.1282	33.8282	3.34402	0.0988529
AT1G04445	0.121486	0.147025	12.673	8.48824	0.0654803	1	1	32	20	0.0654413	0.377574	0.451079	22.3365	14.4605	0.0632241	0.00349591	0.00349591
AT1G04480	1.35892e-06	0.00015242	21.1217	0.464892	38.1004	0.00451178	0.0281815	24	22	31.888	1.22071e-07	5.96098e-06	22.5608	21.8691	225.18	36.6235	0.162641
AT1G04490	0.646099	0.650204	20.1616	17.6597	0.044446	1	1	12	4	0.0815503	0.928317	0.933734	16.0808	1.68238	0.19489	0.0218604	0.0218604
AT1G04500	0.14309	0.168071	19.7624	15.2814	0.0946135	1	1	24	12	0.0480019	0.421297	0.489729	21.8812	13.9302	0.0620503	0.0767115	0.0767115
AT1G04510	0.0616773	0.0824826	24.4908	20.7215	5.06625	0.367825	0.614536	24	22	5.24138	0.108577	0.157416	24.2454	21.3694	57.6545	4.76438	0.0826367
AT1G04520	2.18105e-05	0.000566235	24.0482	20.6467	9.39642	6.1553e-05	0.00441262	24	22	7.67814	2.87681e-08	2.43867e-06	24.0241	21.324	26.0869	9.34936	0.358393
AT1G04530	0.000206331	0.00174343	21.234	2.01616	15.213	0.010081	0.045481	24	0	18.1666	2.92933e-05	0.000205768	22.617	1.07374	59.9598	17.966	0.299634
AT1G04540	0.0139074	0.0247301	26.2632	22.8438	0.236886	0.367825	0.614536	24	0	0.274634	0.0321021	0.0549618	25.1316	23.4955	1.3584	0.284191	0.209211
AT1G04550	0.000105866	0.00123837	21.3476	21.2833	8.35429	0.00185343	0.0175761	24	22	7.46609	3.22656e-06	4.58136e-05	22.6738	21.6949	28.47	8.049	0.282719
AT1G04555	0.0318715	0.0477205	18.9194	15.8245	1.1009	0.225973	0.418954	24	16	0.959493	0.0427328	0.070324	21.4597	16.1278	6.11945	1.25298	0.204754
AT1G04560	0.169566	0.194918	27.9161	23.6349	0.360075	1	1	0	NaN	0	0.470463	0.536123	27.9161	23.6349	0.168534	0.306806	0.306806
AT1G04570	0.0127213	0.0230762	28.1127	18.2459	0.319334	0.0757376	0.183224	24	20	0.310839	0.00765484	0.0160347	26.0563	19.3125	0.812163	0.306857	0.306857
AT1G04580	0.0519297	0.0713626	18.1455	14.5337	0.0378895	1	1	20	14	0.0425166	0.205531	0.270973	19.0727	14.3136	0.0444432	0.0360834	0.0360834
AT1G04590	0.0326291	0.0486232	26.6133	18.1222	3.75218	0.0209531	0.0732016	24	20	3.4324	0.00566636	0.0124402	25.3067	19.1606	25.8673	4.07364	0.157482
AT1G04600	0.278256	0.302068	30.9457	19.2608	0.0507558	1	1	28	18	0.100516	0.634204	0.685558	29.4729	18.6455	0.23271	0.0498975	0.0498975
AT1G04610	0.0331185	0.0492127	26.973	9.13313	0.15973	0.133629	0.280266	28	8	0.131608	0.0284139	0.0495047	27.4865	8.58014	0.0944643	0.147671	0.147671
AT1G04620	0.00141749	0.00509157	20.7917	16.1822	21.6186	0.000686378	0.0115507	24	16	28.8339	1.44412e-05	0.000126675	22.3958	16.1807	40.584	29.5952	0.729232
AT1G04625	0.113858	0.138977	12.0604	3.62235	0.0109434	1	1	12	4	0.0120878	0.361249	0.434745	12.0302	3.81168	0.0140416	0.0108374	0.0108374
AT1G04630	0.00593667	0.0130981	23.345	13.5081	4.41602	0.0409282	0.116564	24	14	4.26041	0.00226517	0.00581791	23.6725	13.7533	55.1539	4.94859	0.0897233
AT1G04635	0.0893862	0.11299	17.133	16.725	0.470836	1	1	20	16	0.425646	0.305235	0.377888	18.5665	16.4888	3.39618	0.436905	0.128646
AT1G04640	0.00872443	0.0172998	25.5897	14.4565	8.11846	0.225973	0.418954	24	16	11.0824	0.0142518	0.0273135	24.7949	15.2687	44.8294	9.93485	0.221615
AT1G04645	0.245086	0.269568	17.982	12.0375	0.0425599	1	1	0	NaN	0	0.589713	0.64538	17.982	12.0375	0.0217177	0.0427433	0.0427433
AT1G04650	0.0738955	0.0959912	13.7655	8.2308	0.246106	0.881175	1	24	12	0.142215	0.242983	0.312298	18.8828	10.366	1.65612	0.00304842	0.00184069
AT1G04660	0.444434	0.453231	18.7418	4.67131	0.108626	1	1	28	4	0.246841	0.804849	0.819532	23.3709	4.5819	0.482399	0.0251155	0.0251155
AT1G04680	0.0561778	0.0762106	22.6818	19.9867	8.60404	0.0757376	0.183224	24	20	7.55358	0.0274846	0.0480744	23.3409	20.0091	72.4055	8.88178	0.122667
AT1G04690	2.96657e-06	0.000220769	24.3415	11.307	21.2604	0.00185343	0.0175761	24	12	18.9226	1.1007e-07	5.56091e-06	24.1707	11.6565	81.859	21.8701	0.267168
AT1G04700	0.0882275	0.111712	14.5693	0.0154732	0.112771	1	1	36	30	0.135221	0.30243	0.375036	25.2847	23.191	0.970528	0.00637455	0.00637455
AT1G04710	7.22063e-05	0.00101661	22.6818	18.5116	9.68666	0.010081	0.045481	24	18	8.82579	1.10156e-05	0.000104885	23.3409	18.2776	30.7144	10.6656	0.34725
AT1G04730	0.180429	0.205701	24.795	20.4568	0.654657	1	1	28	22	1.41036	0.489399	0.553612	26.3975	21.2599	5.57713	0.663227	0.118919
AT1G04750	0.000667549	0.00331457	23.0751	12.5179	25.5165	0.000686378	0.0115507	24	14	20.6063	7.14594e-06	7.81685e-05	23.5376	13.2495	88.7566	27.6343	0.311349
AT1G04760	0.00667207	0.0142253	19.285	13.7566	1.33884	0.881175	1	20	14	1.30221	0.036077	0.0607554	19.6425	13.8807	5.7129	1.35219	0.236691
AT1G04770	0.00548441	0.0123621	26.4371	22.8968	2.87231	0.225973	0.418954	28	24	0.985578	0.00953438	0.019336	27.2185	23.4519	21.5049	3.39903	0.158059
AT1G04778	0.0352676	0.051801	18.7418	16.7534	0.258227	1	1	16	4	0.284217	0.15323	0.211072	17.3709	1.2499	0.438731	0.196324	0.196324
AT1G04780	0.00033657	0.00223763	20.7917	13.8393	3.01423	0.0409282	0.116564	24	12	2.90211	0.000167956	0.000744475	22.3958	13.0525	13.0993	2.97255	0.226925
AT1G04790	0.000163011	0.0015353	20.9005	16.1214	3.30255	0.367825	0.614536	20	18	2.65561	0.000642874	0.0021047	20.4503	17.0897	37.1142	3.79197	0.10217
AT1G04800	1.65687e-05	0.000499232	21.3476	15.2386	18.8385	0.133629	0.280266	20	18	7.82859	3.10426e-05	0.000213967	20.6738	16.682	125.793	9.56659	0.0760501
AT1G04810	0.091488	0.115298	20.3673	16.21	1.70177	0.881175	1	20	16	1.39517	0.283614	0.355211	20.1837	16.1054	24.3933	1.70463	0.0698809
AT1G04820	0.000333011	0.00222497	26.7919	10.5632	64.4635	0.010081	0.045481	28	12	62.2985	4.56713e-05	0.000281744	27.396	11.2712	359.498	64.5323	0.179507
AT1G04830	0.0619072	0.0827523	19.5686	17.5119	1.32688	1	1	20	18	1.02083	0.23414	0.302659	19.7843	17.7554	11.8547	1.33036	0.112222
AT1G04840	0.0969918	0.12114	12.5535	12.1983	0.176581	0.881175	1	12	2	0.107784	0.295683	0.368241	12.2767	0.849395	0.850233	0.15151	0.15151
AT1G04850	0.00222729	0.00671714	21.1217	17.3146	13.604	0.0209531	0.0732016	24	18	13.6269	0.000512069	0.00175727	22.5608	17.7075	76.0829	14.4912	0.190466
AT1G04860	0.00287752	0.00792653	23.345	18.1457	1.52591	0.0409282	0.116564	20	18	2.04755	0.00118322	0.00341506	21.6725	18.1755	12.5388	2.16396	0.172581
AT1G04870	0.00833667	0.0167433	21.1217	20.229	3.77087	0.578372	0.88172	24	22	1.93196	0.0305437	0.0526281	22.5608	21.1441	28.29	3.57858	0.126496
AT1G04880	0.368232	0.384778	32.1935	29.4294	0.0811308	1	1	36	30	0.13872	0.736112	0.767271	34.0968	29.7916	0.311317	0.0827287	0.0827287
AT1G04900	0.00844431	0.0168872	22.1778	20.6791	2.02238	0.0757376	0.183224	24	22	1.7604	0.00534329	0.0118402	23.0889	21.3467	11.7035	2.01719	0.172358
AT1G04910	0.000776095	0.00361427	22.1778	13.9716	3.39593	0.00451178	0.0281815	24	16	3.68547	4.74894e-05	0.000289682	23.0889	14.9691	19.2759	3.58579	0.186024
AT1G04920	0.0018027	0.00590308	21.0105	17.2631	0.310453	0.133629	0.280266	24	18	0.292409	0.00224781	0.00578283	22.5053	17.6851	1.35999	0.318235	0.233998
AT1G04930	0.46323	0.471435	21.9341	16.0779	0.357303	1	1	32	20	0.697439	0.8197	0.83299	26.967	18.3107	3.95254	0.128818	0.0325913
AT1G04940	0.000619746	0.00317368	32.9917	14.1519	7.83068	0.0409282	0.116564	28	16	9.60829	0.000293782	0.00114437	30.4959	15.2537	99.6188	7.75449	0.0778416
AT1G04945	2.37774e-05	0.000591709	23.2093	20.2108	1.03631	0.0209531	0.0732016	24	20	1.02354	7.72837e-06	8.28388e-05	23.6047	20.1128	5.9569	1.09129	0.183198
AT1G04950	0.110815	0.135779	21.234	15.4856	1.3084	1	1	20	14	2.16399	0.354596	0.42799	20.617	14.7338	18.7293	1.44056	0.0769145
AT1G04960	0.00226727	0.00677918	22.3017	12.8441	2.88579	0.0209531	0.0732016	24	14	3.3764	0.000520414	0.00177992	23.1508	13.4189	21.1466	2.99816	0.14178
AT1G04970	0.000849898	0.00378129	23.0751	13.7226	3.56171	0.00451178	0.0281815	24	14	3.53394	5.16571e-05	0.000307797	23.5376	13.8639	20.5047	4.11937	0.200899
AT1G04980	0.0018872	0.00606857	23.0751	14.7642	12.0822	0.0409282	0.116564	24	16	13.3354	0.000808593	0.00252095	23.5376	15.3759	22.3886	13.7545	0.614354
AT1G04985	0.00202139	0.00632702	21.9341	16.4744	3.1707	0.0209531	0.0732016	24	18	4.44829	0.000468839	0.00164173	22.967	17.2378	19.7825	4.00368	0.202385
AT1G04990	0.00106445	0.00431113	23.0751	14.4486	9.3019	0.000686378	0.0115507	24	16	9.37178	1.10537e-05	0.000105163	23.5376	15.2149	16.5065	10.6622	0.645939
AT1G05000	0.0705584	0.0923987	29.1387	17.0718	2.37395	0.225973	0.418954	24	20	1.43562	0.0819321	0.12357	26.5693	18.8538	4.0089	2.36367	0.589606
AT1G05010	5.94376e-06	0.000315949	24.0482	11.8321	152.816	0.225973	0.418954	24	12	110.122	1.95029e-05	0.00015593	24.0241	11.9161	306.165	159.082	0.519595
AT1G05020	0.00044872	0.00264429	25.4268	10.3761	0.750756	0.0757376	0.183224	24	12	0.612824	0.000383676	0.00140709	24.7134	11.2208	0.935044	0.791436	0.791436
AT1G05030	0.00357301	0.00917298	21.5784	14.6572	3.44036	0.0409282	0.116564	24	16	2.31239	0.00143755	0.00400655	22.7892	15.3362	13.8201	3.62978	0.262645
AT1G05040	0.0767021	0.0990552	17.4323	15.0001	0.0244871	1	1	0	NaN	0	0.27366	0.344788	17.4323	15.0001	0.0131717	0.0250006	0.0250006
AT1G05055	0.0774146	0.0998294	24.795	15.1322	1.07169	0.881175	1	28	16	1.05384	0.251381	0.321382	26.3975	15.5972	11.1279	1.19436	0.107331
AT1G05060	0.00309635	0.00833443	22.1778	13.7826	5.27321	0.0209531	0.0732016	24	14	4.97515	0.000690498	0.00222548	23.0889	13.9087	20.2839	5.81889	0.286873
AT1G05065	0.00143207	0.00512606	30.015	11.6373	1.03142	0.00185343	0.0175761	28	14	0.997396	3.6733e-05	0.000241271	29.0075	12.8752	2.74559	1.06482	0.38783
AT1G05070	0.0138024	0.0245807	19.0095	18.0603	2.69781	0.225973	0.418954	24	18	3.5688	0.0211162	0.0383013	21.5048	18.2797	21.9308	3.03015	0.138169
AT1G05090	0.139621	0.164572	12.6329	11.1143	0.16516	1	1	28	24	0.158756	0.414511	0.483214	20.3165	17.6441	0.82694	0.024194	0.024194
AT1G05100	0.0683939	0.0900168	12.5931	8.2005	0.152259	1	1	12	8	0.103416	0.251859	0.321818	12.2965	8.10254	0.471098	0.158244	0.158244
AT1G05120	0.000140778	0.00143162	20.264	16.7103	2.30998	0.010081	0.045481	20	18	2.21825	2.05291e-05	0.0001616	20.132	17.3601	10.2106	2.27106	0.222422
AT1G05136	0.260641	0.284806	13.9094	11.6029	0.0972476	0.578372	0.88172	28	14	0.0231248	0.435984	0.503862	20.9547	13.9786	0.0953235	0.0830042	0.0830042
AT1G05140	0.00683457	0.0144822	26.6133	15.2461	10.7571	0.133629	0.280266	28	18	13.2969	0.00730497	0.0154051	27.3067	16.5988	63.0894	11.181	0.177225
AT1G05150	2.24286e-05	0.000576503	21.0105	13.5604	2.71576	0.010081	0.045481	24	14	2.19426	3.68599e-06	5.0033e-05	22.5053	13.8266	18.0346	2.87643	0.159496
AT1G05160	0.0111605	0.0208532	19.8607	17.2279	1.52122	0.367825	0.614536	24	18	1.22778	0.0266648	0.0468256	21.9303	17.7355	7.19436	1.48973	0.207069
AT1G05170	0.000636288	0.00322087	21.0105	0.375621	8.43345	0.010081	0.045481	24	22	4.85352	8.31116e-05	0.000436741	22.5053	21.7687	16.3616	5.66307	0.346119
AT1G05180	0.00152362	0.0053396	20.6839	15.4225	4.39824	0.133629	0.280266	24	16	3.73562	0.00193406	0.00510452	22.342	15.7767	29.3168	4.52446	0.15433
AT1G05190	0.000472778	0.00272306	22.8114	13.5858	92.9468	0.00185343	0.0175761	24	14	83.0027	1.3098e-05	0.000118117	23.4057	13.7966	710.018	101.782	0.143351
AT1G05200	0.13378	0.159946	27.7222	20.2061	2.2923	1	1	28	20	4.09743	0.402886	0.475911	27.8611	20.104	24.1822	2.12725	0.0879676
AT1G05205	0.0259864	0.0404014	23.2093	16.7561	4.22002	0.133629	0.280266	24	18	4.58797	0.0231371	0.041498	23.6047	17.3725	37.7685	4.73957	0.12549
AT1G05210	0.0139318	0.0247567	19.96	13.0593	1.55477	0.225973	0.418954	20	14	1.60772	0.0212848	0.0385475	19.98	13.5292	10.9902	1.9763	0.179823
AT1G05220	0.00092749	0.00397991	28.7194	9.90301	0.104164	0.010081	0.045481	28	12	0.143754	0.000117625	0.000565845	28.3597	10.9666	0.175354	0.115901	0.115901
AT1G05230	2.2689e-06	0.000188189	23.0751	21.4826	5.75559	0.00185343	0.0175761	24	22	5.40325	8.53114e-08	4.69453e-06	23.5376	21.7446	25.3748	5.01288	0.197553
AT1G05240	0.0449745	0.063336	28.7194	7.54819	0.0239897	1	1	0	NaN	0	0.18447	0.247148	28.7194	7.54819	0.0112596	0.0291644	0.0291644
AT1G05260	0.0354873	0.0520812	12.321	4.84676	0.873086	1	1	28	10	0.952366	0.153964	0.211984	20.1605	7.5654	4.11167	0.322742	0.0784942
AT1G05270	0.00280606	0.00779658	21.234	16.8964	3.00009	0.010081	0.045481	24	18	2.39996	0.00032455	0.00123488	22.617	17.4798	22.8898	3.12443	0.136499
AT1G05300	0.00703233	0.0147702	24.4908	13.4415	3.55696	0.0209531	0.0732016	28	14	2.8776	0.00144737	0.00402892	26.2454	13.7636	5.7731	3.80383	0.658889
AT1G05310	0.010128	0.0193561	22.5537	10.5911	1.29973	0.881175	1	16	6	0.712553	0.0510392	0.0819942	19.2768	8.14058	4.84325	0.519921	0.107349
AT1G05320	0.000323224	0.00219477	18.3963	0.511461	2.99406	0.133629	0.280266	20	0	3.63412	0.000477267	0.00166415	19.1982	0.266877	15.1407	3.46986	0.229175
AT1G05330	0.162425	0.187712	14.2064	10.8282	0.0752275	1	1	28	6	0.116243	0.457638	0.52403	21.1032	20.8551	0.0989299	0.0495899	0.0495899
AT1G05340	0.0988053	0.123104	12.1707	7.89636	2.95999	1	1	28	12	0.754725	0.3275	0.401006	20.0854	10.8197	3.47388	2.41101	0.69404
AT1G05350	0.000355189	0.0023084	19.285	16.8546	5.06593	0.010081	0.045481	24	16	4.35289	4.84821e-05	0.000294282	21.6425	16.6717	27.128	5.82023	0.214547
AT1G05360	0.0134113	0.0240376	30.2424	17.5796	1.81305	0.010081	0.045481	24	20	1.81938	0.00133966	0.00378092	27.1212	19.1831	12.3402	1.84669	0.149649
AT1G05370	0.0157942	0.0273286	22.5537	18.5263	0.30984	0.578372	0.88172	24	18	0.192163	0.0520294	0.0832712	23.2768	18.289	2.27343	0.354341	0.155862
AT1G05380	0.206316	0.231499	21.3476	16.428	1.02845	0.367825	0.614536	12	2	0.768326	0.271566	0.34261	16.6738	16.142	11.178	0.554865	0.049639
AT1G05385	0.0165041	0.0282925	32.9917	18.3386	5.07257	0.367825	0.614536	32	20	6.45843	0.0370568	0.0621956	32.4959	19.1864	51.1543	5.03544	0.0984363
AT1G05400	0.231702	0.257052	21.4624	16.3007	0.177159	1	1	24	18	0.221851	0.57052	0.629504	22.7312	17.1564	0.568303	0.185213	0.185213
AT1G05410	0.190481	0.215754	15.5331	1.13924	0.707558	1	1	36	24	1.2404	0.506337	0.569556	25.7665	22.417	11.1837	0.0755222	0.00675288
AT1G05420	0.00020978	0.0017576	20.5773	7.55868	0.388187	0.578372	0.88172	20	10	0.291706	0.00121537	0.00349194	20.2887	8.79849	1.17136	0.425404	0.36317
AT1G05430	0.105879	0.130516	22.3017	14.9972	2.50668	1	1	24	12	1.6207	0.343626	0.416854	23.1508	13.5718	36.5245	2.49943	0.0684316
AT1G05440	0.0947042	0.118681	14.106	4.10686	0.500477	1	1	32	12	0.392868	0.317922	0.39087	23.053	7.6783	3.14974	0.114383	0.036315
AT1G05450	0.230872	0.256243	12.7949	9.96745	0.131568	1	1	12	0	0.0796149	0.569306	0.628386	12.3974	11.0276	0.101649	0.146794	0.146794
AT1G05460	0.0375356	0.0546324	12.0241	11.8087	0.579748	0.881175	1	24	16	0.831888	0.145828	0.202482	18.012	14.8487	6.37494	0.527296	0.0827139
AT1G05470	0.0818878	0.104765	21.4624	18.2571	1.77658	0.881175	1	24	0	1.16974	0.261853	0.332342	22.7312	21.0338	9.38695	1.58417	0.168763
AT1G05490	0.0722026	0.0941574	13.3512	3.18911	0.0585752	1	1	12	6	0.0498162	0.261971	0.332438	12.6756	4.68277	0.203027	0.0557385	0.0557385
AT1G05500	0.0483483	0.0672328	16.7029	2.04827	2.02028	0.881175	1	16	4	1.83332	0.177052	0.238936	16.3515	3.04652	35.6251	2.18814	0.0614213
AT1G05510	0.138832	0.163757	27.531	23.4417	0.186109	1	1	0	NaN	0	0.412955	0.481712	27.531	23.4417	0.0791078	0.154459	0.154459
AT1G05520	0.000401335	0.00247908	21.3476	15.6203	4.26848	0.010081	0.045481	24	16	3.94861	5.42867e-05	0.000319345	22.6738	15.8533	21.5925	4.5833	0.212263
AT1G05530	0.255831	0.280217	15.9044	2.58189	0.038963	1	1	20	18	0.0428372	0.60459	0.659231	17.9522	0.559553	0.0991594	0.038725	0.038725
AT1G05540	1.33037e-05	0.000453291	23.6213	19.823	6.18305	0.00185343	0.0175761	24	20	6.35803	4.5661e-07	1.35321e-05	23.8107	19.912	11.101	6.4788	0.583622
AT1G05550	0.000441459	0.0026218	21.6957	0.662599	0.350667	0.0409282	0.116564	20	4	0.246389	0.000215397	0.000900058	20.8478	2.40314	0.423971	0.34583	0.34583
AT1G05560	0.00169601	0.00569354	24.795	15.5046	12.9044	0.0209531	0.0732016	24	16	15.1031	0.000399608	0.00145009	24.3975	15.7605	35.6579	15.7678	0.442195
AT1G05562	0.00128077	0.00479765	24.3415	15.6456	10.3924	0.010081	0.045481	24	16	12.3744	0.00015826	0.000710173	24.1707	15.8249	30.6236	12.6671	0.41364
AT1G05570	0.00374368	0.00946193	21.9341	14.6179	2.73486	0.0409282	0.116564	24	14	2.55763	0.00149907	0.00414841	22.967	14.3519	8.79198	3.06316	0.348404
AT1G05575	0.00833105	0.0167378	33.8305	15.233	0.335522	0.010081	0.045481	32	16	0.379711	0.000872178	0.00268069	32.9153	15.6393	0.60232	0.331164	0.331164
AT1G05577	0.0943841	0.118325	27.1565	10.0033	0.0509515	1	1	24	12	0.0526611	0.317167	0.390065	25.5782	11.1055	0.0326793	0.0513051	0.0513051
AT1G05590	0.000130945	0.00137564	29.1387	11.6513	1.28435	0.225973	0.418954	28	14	0.340145	0.000338156	0.00127506	28.5693	12.8542	11.437	1.15873	0.101314
AT1G05600	0.000336501	0.00223763	33.2667	19.806	0.657498	0.133629	0.280266	36	22	0.429865	0.000495062	0.00171371	34.6333	20.8922	5.55137	0.667231	0.120192
AT1G05610	0.193408	0.218647	15.295	2.50421	0.245039	1	1	28	20	0.269577	0.511168	0.574027	21.6475	20.3271	0.591644	0.0335963	0.0335963
AT1G05620	0.000813159	0.00369968	28.9275	11.0861	1.95799	0.010081	0.045481	28	12	3.49823	0.000104204	0.000516545	28.4638	11.5536	15.2843	3.18863	0.208621
AT1G05630	0.0415808	0.0594098	20.0603	16.1379	0.865677	0.225973	0.418954	24	16	0.985878	0.0532521	0.084996	22.0302	16.2047	8.2789	0.883259	0.106688
AT1G05640	0.0670386	0.0885213	23.7619	17.1719	0.541415	0.578372	0.88172	24	20	0.43397	0.164787	0.224982	23.881	18.5794	2.03666	0.562821	0.276344
AT1G05660	0.425847	0.435317	29.791	8.81124	0.0166434	1	1	0	NaN	0	0.789382	0.805567	29.791	8.81124	0.00541248	0.0168014	0.0168014
AT1G05670	0.0253733	0.0396365	23.2093	19.073	0.602985	0.578372	0.88172	28	20	0.719305	0.076628	0.116591	25.6047	19.6653	3.25658	0.615279	0.188934
AT1G05675	0.0517609	0.0711576	13.4411	9.44158	0.273426	0.367825	0.614536	28	12	0.145989	0.0944574	0.139799	20.7205	11.7176	0.62727	0.101099	0.101099
AT1G05680	0.181308	0.206572	12.321	7.31813	0.561868	1	1	12	8	0.330255	0.490902	0.555071	12.1605	7.6649	0.954274	0.598723	0.598723
AT1G05690	7.70083e-05	0.00104894	24.3415	21.1139	1.37975	0.0409282	0.116564	24	0	1.05921	4.30775e-05	0.000270591	24.1707	22.5682	3.45441	1.28096	0.37082
AT1G05710	1.53022e-05	0.00047905	23.6213	19.9203	3.62247	0.000223415	0.00729427	24	20	3.38047	7.00636e-08	4.1564e-06	23.8107	19.9611	7.16392	3.78401	0.528204
AT1G05720	0.00219584	0.00665422	23.6213	12.5155	7.63616	0.00451178	0.0281815	24	14	5.69662	0.00012406	0.000588567	23.8107	13.2527	29.1245	8.05107	0.276437
AT1G05730	0.141406	0.166383	23.345	19.0614	0.313994	1	1	20	2	0.32374	0.418013	0.48662	21.6725	20.7678	1.79205	0.252336	0.140808
AT1G05740	0.245086	0.269568	17.982	12.0375	0.000326686	1	1	0	NaN	0	0.589713	0.64538	17.982	12.0375	0.000166703	0.000328094	0.000328094
AT1G05750	0.00585289	0.012969	21.0105	13.6094	0.659173	0.133629	0.280266	24	14	0.519607	0.006377	0.0137285	22.5053	13.8528	3.89858	0.67994	0.174407
AT1G05760	0.0455754	0.0640246	12.4361	4.55966	0.698356	1	1	12	6	0.733533	0.18633	0.249198	12.2181	5.29437	3.10093	0.660662	0.213053
AT1G05770	0.000964523	0.00407465	27.3425	8.10763	0.492781	0.881175	1	28	10	0.240841	0.00685912	0.0145962	27.6712	9.04385	0.963123	0.524527	0.524527
AT1G05780	0.000550272	0.00297357	23.2093	13.767	1.17465	0.010081	0.045481	24	14	1.18123	7.26819e-05	0.00039605	23.6047	13.8855	5.72674	1.30724	0.228268
AT1G05785	0.00182423	0.00594433	34.713	13.6415	1.46089	0.00185343	0.0175761	32	14	1.96613	4.59736e-05	0.000283013	33.3565	13.851	11.005	1.90761	0.173339
AT1G05790	0.00143306	0.00512882	20.7917	15.6483	3.06195	0.0209531	0.0732016	24	16	2.59873	0.000342711	0.00128809	22.3958	15.8931	13.2057	3.16311	0.239527
AT1G05805	0.00162593	0.00554883	24.642	9.06241	8.10524	0.0209531	0.0732016	28	10	4.49553	0.000384533	0.00140957	26.321	9.54012	18.7972	7.74162	0.411849
AT1G05810	0.00819817	0.016546	25.9221	10.1665	2.10728	0.0757376	0.183224	28	12	2.50174	0.00520591	0.0115938	26.961	11.0644	11.0342	1.99849	0.181117
AT1G05820	0.0388236	0.0561618	25.7548	21.4124	0.888511	0.0757376	0.183224	24	0	0.478244	0.0200806	0.0366726	24.8774	22.7802	2.11911	0.752166	0.354945
AT1G05830	0.111123	0.136135	21.1217	18.9425	2.21797	1	1	28	22	3.52946	0.355274	0.428765	24.5608	20.6623	13.9343	1.79299	0.128674
AT1G05835	0.00045763	0.00267565	31.4331	12.5883	3.97563	0.00451178	0.0281815	24	16	6.50841	2.90931e-05	0.000204436	27.7165	14.7888	28.1637	6.13718	0.217911
AT1G05840	0.0017128	0.00572832	21.4624	15.4582	2.22307	0.010081	0.045481	24	16	1.76712	0.000206627	0.000873376	22.7312	15.7631	16.9301	2.35278	0.13897
AT1G05850	0.0724347	0.0944128	27.1565	11.7745	31.6296	0.578372	0.88172	32	8	25.0841	0.174808	0.236474	29.5782	10.1096	451.534	32.5732	0.072139
AT1G05860	0.0288858	0.0439647	19.7624	18.4173	0.801669	1	1	28	22	1.05662	0.131269	0.184839	23.8812	20.5098	8.35672	0.577946	0.0691594
AT1G05870	3.24106e-05	0.000674649	23.7619	21.731	7.61825	0.00451178	0.0281815	24	0	5.86325	2.4476e-06	3.88995e-05	23.881	22.8604	23.4437	7.50805	0.320258
AT1G05880	0.347018	0.364267	33.5462	15.53	0.126489	1	1	28	12	0.0840313	0.714295	0.747723	30.7731	13.7173	0.0860881	0.115531	0.115531
AT1G05890	0.0151522	0.0264323	21.3476	16.0696	4.08565	0.367825	0.614536	24	18	2.98625	0.0344977	0.0584486	22.6738	17.0366	27.2174	3.93496	0.144575
AT1G05894	0.0304906	0.0460038	20.6839	0.909732	0.134749	1	1	28	22	0.14672	0.136913	0.191647	24.342	22.2692	0.192255	0.110447	0.110447
AT1G05900	0.000416977	0.00253743	22.8114	20.7893	6.45308	0.0209531	0.0732016	24	22	6.53392	0.000110505	0.000540014	23.4057	21.3931	20.9281	6.428	0.307146
AT1G05910	0.00040624	0.00249066	22.6818	21.114	2.06266	0.0409282	0.116564	24	20	2.19665	0.000199595	0.000849783	23.3409	20.5891	11.6162	2.10965	0.181612
AT1G05940	0.0290967	0.0442051	21.5784	16.8785	2.45823	0.367825	0.614536	20	18	1.48063	0.0592626	0.0932372	20.7892	17.4857	28.7032	2.46326	0.0858182
AT1G05950	0.0021347	0.00654114	22.0552	19.1655	1.65791	0.0409282	0.116564	24	20	1.75405	0.00090387	0.00275807	23.0276	19.6001	5.82234	1.68085	0.288689
AT1G05960	0.000180258	0.00162025	21.234	15.0747	6.61634	0.010081	0.045481	24	16	5.90383	2.58372e-05	0.000188743	22.617	15.5673	27.5887	6.9965	0.2536
AT1G05970	0.000173357	0.00158434	22.427	10.0875	1.48578	0.0409282	0.116564	24	10	1.26468	9.12163e-05	0.000467795	23.2135	10.0568	8.74657	1.48341	0.169599
AT1G05990	0.304118	0.324494	25.2658	6.64647	0.0376211	1	1	0	NaN	0	0.666122	0.707949	25.2658	6.64647	0.0153881	0.0411267	0.0411267
AT1G06000	7.86034e-05	0.00106264	24.795	19.9271	60.4419	0.000223415	0.00729427	24	20	49.1664	3.31161e-07	1.13278e-05	24.3975	19.9695	76.2776	62.8	0.823309
AT1G06002	7.19247e-05	0.00101514	24.642	19.8081	58.8402	6.1553e-05	0.00441262	24	20	49.8309	8.95862e-08	4.78378e-06	24.321	19.9088	74.7335	61.4034	0.821632
AT1G06010	0.00105974	0.00429654	18.2283	14.9063	2.11428	0.0757376	0.183224	24	16	2.13018	0.000837151	0.00259446	21.1142	15.6712	15.7102	2.39766	0.152618
AT1G06020	0.421897	0.435056	13.8131	6.7467	0.0683713	1	1	20	2	0.119049	0.785992	0.805567	16.9066	4.97413	0.201752	0.0565154	0.0565154
AT1G06040	0.000882104	0.00386077	21.9341	6.3913	100.193	6.1553e-05	0.00441262	24	6	143.553	9.62607e-07	2.15731e-05	22.967	6.21703	160.043	137.192	0.857215
AT1G06050	0.00687362	0.0145383	31.6825	29.1093	0.774023	0.0409282	0.116564	24	6	0.782063	0.00258144	0.00648041	27.8413	2.34955	3.19209	0.780139	0.244398
AT1G06060	2.65347e-05	0.000621405	24.3415	9.31353	4.78337	0.00451178	0.0281815	24	10	3.82726	2.02781e-06	3.4322e-05	24.1707	9.65967	24.9953	4.68934	0.187609
AT1G06070	0.0458694	0.064372	18.6542	14.4518	1.21318	0.578372	0.88172	24	14	1.06669	0.122818	0.174735	21.3271	14.4817	14.1008	1.33855	0.0949266
AT1G06080	0.000187136	0.00164981	25.9221	9.07785	15.9088	0.0757376	0.183224	28	8	12.1768	0.000172406	0.000758689	26.961	8.57242	27.2457	16.258	0.596719
AT1G06090	0.00635155	0.013741	26.2632	18.8668	0.454492	0.225973	0.418954	32	18	0.394469	0.0108312	0.0215722	29.1316	18.657	1.55682	0.455825	0.292792
AT1G06100	0.000330766	0.00221664	29.3529	6.64626	6.12446	1	1	24	12	4.30124	0.00298156	0.00729047	26.6765	9.68924	19.8455	5.1123	0.257605
AT1G06110	1.34052e-08	1.96403e-05	27.7222	9.66424	2.68821	0.0409282	0.116564	24	14	2.86688	1.22479e-08	1.50639e-06	25.8611	12.0505	21.0236	2.94167	0.139922
AT1G06130	0.00194436	0.00618702	21.6957	15.772	6.0957	0.00451178	0.0281815	24	16	6.05035	0.000110919	0.000541249	22.8478	15.9207	30.2456	7.01375	0.231893
AT1G06135	0.285798	0.307338	32.7213	17.0341	0.0199136	1	1	0	NaN	0	0.643751	0.689221	32.7213	17.0341	0.0110638	0.0199561	0.0199561
AT1G06137	0.136858	0.16302	12.2831	7.09931	0.0712813	1	1	36	14	0.101636	0.409044	0.48168	24.1415	11.6708	0.0508895	0.0617348	0.0617348
AT1G06140	0.035267	0.051801	22.0552	15.5539	0.213381	0.578372	0.88172	24	16	0.235458	0.0997915	0.146483	23.0276	15.7957	0.801916	0.237119	0.237119
AT1G06148	0.449647	0.458327	12.6329	10.1863	0.0423817	1	1	28	4	0.0711247	0.809046	0.823412	20.3165	19.8003	0.0696745	0.00735455	0.00735455
AT1G06150	0.00100325	0.00416323	20.3673	17.5908	6.61361	0.010081	0.045481	24	18	6.18708	0.000126438	0.000596731	22.1837	17.8986	25.8618	6.99847	0.27061
AT1G06160	0.00189815	0.00608969	23.345	12.4752	1.9144	0.578372	0.88172	24	12	1.52214	0.00857895	0.0177	23.6725	12.2432	3.28077	2.0363	0.620678
AT1G06170	0.179156	0.204478	34.713	27.1349	0.113017	1	1	36	30	0.138164	0.487214	0.551726	35.3565	28.5508	0.339909	0.105627	0.105627
AT1G06180	0.00514638	0.0118311	24.95	16.8995	3.52472	0.010081	0.045481	24	18	3.14939	0.000563765	0.00189582	24.475	17.467	10.7269	4.23567	0.394866
AT1G06190	0.144622	0.169681	31.6825	27.2119	4.13712	1	1	36	30	4.44829	0.424268	0.492727	33.8413	28.6335	88.1499	4.17792	0.0473957
AT1G06200	0.0003067	0.00213719	23.2093	12.1283	8.36861	0.00185343	0.0175761	24	12	7.27166	8.74291e-06	8.98515e-05	23.6047	12.0686	54.7301	8.71372	0.159213
AT1G06210	0.00260989	0.0074285	21.0105	14.734	3.50107	0.0209531	0.0732016	24	14	3.08401	0.000591363	0.00196858	22.5053	14.4551	21.228	3.67438	0.173092
AT1G06220	0.00130775	0.00486067	21.4624	19.7949	6.22141	0.0757376	0.183224	24	22	5.89162	0.00101224	0.00302087	22.7312	20.9011	36.5307	5.83671	0.159776
AT1G06230	0.0455349	0.0639791	23.345	18.3458	3.54868	0.881175	1	24	20	2.14295	0.169155	0.229967	23.6725	19.1651	20.2074	2.40684	0.119107
AT1G06240	0.000185383	0.00164301	32.9917	14.8768	4.41565	0.00451178	0.0281815	24	18	6.87264	1.25413e-05	0.000114886	28.4959	17.1107	23.7121	5.37305	0.226595
AT1G06250	0.0452855	0.0637014	24.1939	20.952	0.558235	0.225973	0.418954	24	18	0.225899	0.0571234	0.0903323	24.097	19.4704	1.65396	0.482412	0.291672
AT1G06260	0.53917	0.545288	27.7222	20.9754	0.233353	1	1	32	20	0.259031	0.872229	0.881137	29.8611	20.6285	1.24985	0.226908	0.181548
AT1G06265	0.761542	0.763562	30.4733	10.9709	0.179429	1	1	32	16	0.389793	0.968994	0.971356	31.2366	13.432	3.17093	0.149557	0.0471652
AT1G06270	0.00571774	0.0127449	29.3529	15.5622	0.690029	0.133629	0.280266	28	16	0.618956	0.0062476	0.0134995	28.6765	15.7951	3.93186	0.679253	0.172756
AT1G06290	0.0112131	0.0209321	20.5773	14.4194	5.93848	0.010081	0.045481	24	14	6.22256	0.00114032	0.00331819	22.2887	14.3102	42.2224	7.09119	0.167949
AT1G06310	0.0469845	0.0656345	16.7029	16.0716	0.060514	1	1	16	0	0.0607582	0.19066	0.254062	16.3515	16.0424	0.0506951	0.0638603	0.0638603
AT1G06320	0.0728541	0.0948908	27.1565	11.0402	0.0202059	1	1	0	NaN	0	0.263681	0.334363	27.1565	11.0402	0.00873531	0.0231323	0.0231323
AT1G06340	0.67684	0.680352	24.1939	5.94403	0.034906	1	1	16	8	0.0810215	0.941025	0.945461	20.097	7.49298	0.0787347	0.0182506	0.0182506
AT1G06350	0.181461	0.206737	31.6825	5.45848	0.407181	0.578372	0.88172	36	6	0.00759892	0.341541	0.414839	33.8413	5.7353	2.81616	0.383599	0.136214
AT1G06360	0.0189273	0.0314253	20.0603	0.0785272	9.6361	0.367825	0.614536	20	2	5.24707	0.0415439	0.0686309	20.0302	1.04071	100.189	7.5999	0.0758553
AT1G06380	7.89034e-05	0.00106486	19.8607	19.4248	1.4703	0.225973	0.418954	24	20	1.17651	0.000212795	0.000892528	21.9303	19.8622	7.67111	1.3904	0.181251
AT1G06390	0.00414137	0.0101423	19.1923	16.63	7.5132	0.367825	0.614536	20	18	6.5312	0.0114047	0.0225429	19.5962	17.3082	60.9979	7.45737	0.122256
AT1G06400	0.000274722	0.00202134	21.0105	14.3497	3.37825	0.0757376	0.183224	24	14	3.18187	0.000245109	0.000994779	22.5053	14.2493	32.9386	3.46675	0.105249
AT1G06410	0.00336244	0.00879632	33.2667	29.6621	3.77449	0.367825	0.614536	24	10	3.49652	0.00951738	0.0193065	28.6333	18.7307	46.1902	3.73733	0.0809116
AT1G06420	0.0161981	0.0278833	24	15.1674	0.561567	0.0757376	0.183224	24	16	0.640239	0.00945049	0.0191958	24	15.5837	2.45479	0.669224	0.27262
AT1G06430	6.97392e-05	0.000999283	26.973	22.2795	14.614	0.0209531	0.0732016	24	22	17.3951	2.1095e-05	0.000164507	25.4865	22.2072	72.6656	20.8554	0.287005
AT1G06440	0.000690856	0.00337214	12.321	10.8978	0.349746	1	1	20	16	0.297405	0.00571861	0.0125274	16.1605	13.6111	1.47565	0.0411006	0.0278526
AT1G06450	0.0643884	0.0855664	22.1778	12.8699	0.729506	0.367825	0.614536	24	14	0.674956	0.112331	0.162027	23.0889	13.4336	4.38176	0.793972	0.181199
AT1G06460	6.63743e-05	0.000970042	22.6818	11.9625	134.684	0.000686378	0.0115507	24	12	127.595	8.15681e-07	1.92376e-05	23.3409	11.9903	157.431	145.686	0.9254
AT1G06470	0.0151573	0.0264373	23.0751	14.1144	3.82822	0.0757376	0.183224	24	14	3.76848	0.00891949	0.018274	23.5376	14.0638	19.5989	4.20743	0.214677
AT1G06475	0.0875777	0.110998	22.5537	16.0755	0.0422686	0.578372	0.88172	24	16	0.0433262	0.201737	0.26682	23.2768	16.0544	0.10137	0.0489684	0.0489684
AT1G06490	0.151457	0.176754	30.4733	23.1333	0.278238	1	1	28	22	0.526106	0.437325	0.505212	29.2366	22.5831	1.76229	0.276462	0.156877
AT1G06500	0.000907723	0.00392671	20.5773	13.3624	2.84124	0.367825	0.614536	24	12	2.59167	0.00300652	0.00733926	22.2887	12.809	16.1033	2.72916	0.169478
AT1G06510	0.000120772	0.00132132	20.5773	13.2207	2.27227	0.578372	0.88172	24	14	2.17334	0.000738265	0.00234886	22.2887	13.661	29.9193	2.31612	0.0774122
AT1G06515	0.00605105	0.0132805	26.4371	10.1793	4.212	0.133629	0.280266	24	12	3.59098	0.00656598	0.0140777	25.2185	11.1597	34.6816	4.31495	0.124416
AT1G06520	0.00153053	0.00535345	27.531	6.04356	0.219256	0.0409282	0.116564	28	6	0.227035	0.000668896	0.00216788	27.7655	6.02239	0.722142	0.212865	0.212865
AT1G06530	0.0120804	0.0221621	20.9005	18.1092	4.18529	0.367825	0.614536	20	0	3.42741	0.0285106	0.0496395	20.4503	19.0847	39.3108	4.50845	0.114687
AT1G06540	0.00559463	0.01255	21.0105	18.3305	4.14751	0.0757376	0.183224	24	18	3.46973	0.00371455	0.00877079	22.5053	18.2568	32.483	4.24245	0.130605
AT1G06550	0.000159537	0.00152115	24.4908	20.1734	44.2481	0.00451178	0.0281815	24	20	39.4741	1.09008e-05	0.000104216	24.2454	20.0879	68.6326	44.6614	0.650732
AT1G06560	0.0381482	0.0553864	21.4624	20.5687	2.31333	0.578372	0.88172	24	22	2.24682	0.106211	0.154486	22.7312	21.3108	12.1535	2.29573	0.188894
AT1G06570	0.000325991	0.00220234	23.7619	2.24067	12.7136	0.010081	0.045481	24	4	12.3203	4.47786e-05	0.000277845	23.881	3.11603	26.3055	14.527	0.552242
AT1G06580	0.340614	0.358041	27.531	11.8493	0.147677	0.133629	0.280266	36	6	0.105403	0.186146	0.249009	31.7655	9.48301	1.08625	0.150774	0.138803
AT1G06590	0.170865	0.196142	16.0968	1.25013	0.64665	1	1	28	22	1.03362	0.472763	0.538142	22.0484	20.5422	5.86557	0.490239	0.0835791
AT1G06620	0.0160052	0.0276077	20.264	0.735861	0.475575	0.225973	0.418954	24	22	0.612245	0.0239507	0.0427219	22.132	21.6117	2.39819	0.546928	0.228058
AT1G06630	0.0746909	0.0968849	21.0105	16.212	1.09823	1	1	24	12	0.840718	0.268469	0.339379	22.5053	14.309	10.593	0.996538	0.094075
AT1G06640	0.00169156	0.00569043	27.1565	19.3924	7.95293	6.1553e-05	0.00441262	28	20	6.0207	1.77814e-06	3.14485e-05	27.5782	19.6961	45.1883	8.22305	0.181973
AT1G06645	0.00434837	0.010488	21.9341	15.0693	3.83572	0.367825	0.614536	24	16	4.39649	0.0118968	0.0234022	22.967	15.5452	11.4564	4.19756	0.366394
AT1G06650	0.000589453	0.0030982	22.1778	12.4837	8.74047	0.00185343	0.0175761	24	12	8.22276	1.60894e-05	0.000136606	23.0889	12.2705	58.1963	9.02799	0.15513
AT1G06660	0.940397	0.940478	24	6.85894	0.0692799	0.367825	0.614536	12	10	0.506693	0.713111	0.746683	18	1.0721	3.53527	0.19644	0.0555659
AT1G06670	0.00166415	0.00563011	23.2093	21.7818	4.94001	0.0409282	0.116564	24	22	4.28801	0.000721591	0.00230405	23.6047	21.8952	14.3971	4.43969	0.308374
AT1G06680	0.000254732	0.00194068	22.9425	5.52247	1117.83	0.000686378	0.0115507	24	6	1063.58	2.89528e-06	4.29379e-05	23.4713	5.75878	4039.27	1253.8	0.310404
AT1G06690	2.45414e-05	0.00060115	23.7619	21.6517	16.7966	0.00451178	0.0281815	24	0	13.0896	1.88413e-06	3.25242e-05	23.881	22.8206	55.548	16.1843	0.291356
AT1G06700	0.000320657	0.00218959	22.1778	14.4999	9.2684	0.0209531	0.0732016	24	14	8.45018	8.67434e-05	0.000451273	23.0889	14.282	49.8782	10.0832	0.202155
AT1G06710	0.038408	0.0556671	21.0105	19.833	0.620254	0.225973	0.418954	20	0	0.794053	0.0498777	0.0803983	20.5053	19.9307	2.72189	0.629907	0.231423
AT1G06720	0.00244583	0.00712327	23.9042	21.9829	6.4129	0.225973	0.418954	24	0	5.34328	0.00469828	0.010666	23.9521	22.9895	15.3139	6.27312	0.409636
AT1G06730	0.00174439	0.00579359	28.5143	17.607	1.80074	0.00451178	0.0281815	28	18	1.7183	0.000100365	0.000502836	28.2571	17.8068	12.8007	1.64292	0.128346
AT1G06740	0.0326697	0.0486744	20.1616	13.2637	0.339485	0.578372	0.88172	24	14	0.368227	0.0938876	0.139087	22.0808	13.7034	2.22219	0.339335	0.152703
AT1G06750	0.511613	0.518385	17.5088	14.4666	0.0276665	1	1	28	4	0.0690507	0.854489	0.864822	22.7544	22.4029	0.0694015	0.0100198	0.0100198
AT1G06760	0.0020564	0.00639091	23.0751	13.5579	54.5504	0.00451178	0.0281815	24	14	55.9417	0.00011679	0.000563102	23.5376	13.7799	224.752	60.7359	0.270235
AT1G06770	0.114855	0.140063	12.2454	1.0357	0.695433	0.881175	1	24	18	0.800238	0.333031	0.406457	18.1227	16.6238	5.68927	0.70387	0.123719
AT1G06780	0.0193503	0.0319894	21.0105	16.2686	1.36415	0.133629	0.280266	24	16	1.12765	0.0179911	0.0334242	22.5053	16.2148	6.70612	1.46483	0.218432
AT1G06790	0.00132008	0.00488867	22.427	19.8989	3.36441	0.00185343	0.0175761	24	20	2.665	3.40596e-05	0.000228252	23.2135	19.9707	19.9955	3.47632	0.173856
AT1G06800	0.00130636	0.00485803	24.0482	17.1608	1.13987	1	1	24	18	1.38549	0.00998128	0.0201032	24.0241	17.5808	7.64804	1.40636	0.183885
AT1G06810	0.278098	0.301925	32.1935	7.77698	0.0313386	1	1	0	NaN	0	0.634002	0.685403	32.1935	7.77698	0.0128114	0.0336886	0.0336886
AT1G06820	0.000824562	0.00372651	22.1778	18.3311	6.19476	0.00451178	0.0281815	24	18	5.17346	5.02297e-05	0.000301919	23.0889	18.2004	32.807	6.80428	0.207404
AT1G06830	0.000214601	0.0017783	24.4908	23.2011	10.078	0.0409282	0.116564	24	0	10.0801	0.000111043	0.000541518	24.2454	23.607	25.217	10.3848	0.411819
AT1G06840	0.00614586	0.0134332	19.5686	17.3927	1.22253	0.133629	0.280266	20	18	1.08674	0.00665608	0.014243	19.7843	17.6952	8.64997	1.19334	0.137959
AT1G06850	0.00461815	0.0109385	21.9341	13.9964	1.00523	0.881175	1	12	2	0.937069	0.0264684	0.0465332	16.967	6.82735	9.15191	0.271679	0.0296854
AT1G06870	0.00904119	0.0177626	22.1778	16.7764	2.51548	0.0757376	0.183224	24	18	2.21205	0.00567421	0.0124512	23.0889	17.3911	14.3661	2.71481	0.188973
AT1G06880	0.383718	0.398085	18.3119	4.3817	0.0192582	1	1	0	NaN	0	0.751262	0.777668	18.3119	4.3817	0.00749155	0.0192847	0.0192847
AT1G06890	0.000618635	0.00317054	21.6957	15.2885	14.3851	1.35031e-05	0.00253231	24	16	17.1971	1.63733e-07	7.29702e-06	22.8478	15.6661	54.2038	19.7651	0.364644
AT1G06900	0.00435097	0.0104912	24.642	21.9412	3.00456	0.0209531	0.0732016	20	0	4.11464	0.000939271	0.00284145	22.321	21.0978	22.9141	3.38386	0.147676
AT1G06910	0.000834471	0.00374386	18.0633	16.9841	0.957495	0.010081	0.045481	20	0	1.19277	0.000106717	0.000526001	19.0317	18.4631	5.51694	1.2908	0.233971
AT1G06950	0.12217	0.147753	27.1565	25.2476	17.373	0.578372	0.88172	12	0	13.6794	0.257899	0.32812	19.5782	18.8902	139.162	10.7802	0.0774647
AT1G06960	4.53621e-05	0.000796724	20.0603	19.5627	2.62576	0.367825	0.614536	24	20	2.46311	0.00020024	0.000852065	22.0302	19.9211	19.2469	2.59665	0.134912
AT1G06970	0.383718	0.398085	18.3119	4.3817	0.00382945	1	1	0	NaN	0	0.751262	0.777668	18.3119	4.3817	0.00148968	0.00383471	0.00383471
AT1G06980	0.101213	0.125623	13.9094	8.82803	0.327495	1	1	28	24	0.523334	0.333044	0.406457	20.9547	15.6304	1.8696	0.0595213	0.0318364
AT1G07000	0.000260849	0.0019696	24.3415	12.2983	2.17025	0.0757376	0.183224	24	12	2.085	0.000233755	0.00095849	24.1707	12.1487	4.27378	2.30549	0.53945
AT1G07010	8.60665e-09	1.83416e-05	23.7619	21.6321	53.9105	0.00185343	0.0175761	24	22	40.4668	4.12537e-10	2.30255e-07	23.881	21.8157	83.3464	55.1006	0.661103
AT1G07020	0.000166934	0.00155183	23.345	11.9753	5.7909	0.000223415	0.00729427	24	12	4.71077	6.75213e-07	1.70564e-05	23.6725	11.9898	18.498	6.01578	0.325212
AT1G07025	0.138832	0.163757	27.531	23.4417	0.0346122	1	1	0	NaN	0	0.412955	0.481712	27.531	23.4417	0.0147123	0.0287259	0.0287259
AT1G07030	0.00260769	0.00742495	24.795	16.7567	2.72934	0.367825	0.614536	24	18	2.78264	0.0076249	0.0159777	24.3975	17.3931	15.8753	3.16418	0.199314
AT1G07040	8.77209e-06	0.000371854	23.4824	11.8646	12.2872	0.000686378	0.0115507	24	12	10.3574	1.19986e-07	5.93718e-06	23.7412	11.933	18.8165	12.9107	0.686136
AT1G07050	0.000181337	0.00162558	24.3415	12.6496	43.2701	0.000223415	0.00729427	24	14	42.9503	7.30116e-07	1.78657e-05	24.1707	13.3302	34.9613	47.6042	1.36163
AT1G07060	0.00427606	0.010371	20.5773	14.2843	0.311808	0.133629	0.280266	20	16	0.197734	0.00483833	0.0109163	20.2887	15.1574	0.260491	0.308984	0.308984
AT1G07070	4.45832e-05	0.000792959	21.8142	0.194992	12.4702	0.133629	0.280266	24	22	9.89348	7.76328e-05	0.000415274	22.9071	22.055	49.2369	13.1232	0.266532
AT1G07080	0.000142493	0.00143568	24.4908	12.4224	13.671	0.000223415	0.00729427	24	14	13.055	5.81395e-07	1.56707e-05	24.2454	13.2205	81.4534	14.899	0.182915
AT1G07090	0.0243328	0.0383727	12.4361	1.09597	1.84402	1	1	12	2	1.53406	0.114752	0.164918	12.2181	1.55655	8.77846	1.79564	0.204551
AT1G07110	0.00206751	0.00640929	18.3963	18.3127	13.9481	0.00185343	0.0175761	24	18	16.7997	5.1625e-05	0.000307702	21.1982	18.5002	80.9892	16.9116	0.208813
AT1G07119	0.00349474	0.00904135	27.3425	15.7442	1.50456	0.010081	0.045481	32	14	1.45741	0.00039647	0.0014433	29.6712	15.0331	5.50659	1.62235	0.294621
AT1G07120	0.0076778	0.0157702	12.0241	11.4451	0.157223	0.133629	0.280266	12	0	0.124994	0.00808687	0.016824	12.012	11.7228	0.634523	0.164787	0.164787
AT1G07128	0.0114157	0.0212184	28.5143	13.8917	1.16854	0.367825	0.614536	24	16	1.2275	0.0271796	0.0475885	26.2571	15.1484	3.25656	1.17557	0.360987
AT1G07130	0.00288399	0.00793971	22.9425	15.0185	1.254	0.0409282	0.116564	24	16	1.05094	0.00118562	0.00342114	23.4713	15.5061	3.99088	1.43076	0.358506
AT1G07135	7.47953e-05	0.00103703	32.7213	11.4713	2.62723	0.0209531	0.0732016	32	12	2.12605	2.25147e-05	0.00017175	32.3607	11.74	5.79383	2.58321	0.445855
AT1G07140	0.00486086	0.0113562	20.7917	15.8272	13.3735	0.0409282	0.116564	24	16	17.2993	0.00189446	0.00501864	22.3958	15.9895	126.516	18.1259	0.14327
AT1G07150	0.0110803	0.0207514	22.6818	21.7311	0.619056	0.0409282	0.116564	24	0	0.390331	0.00394477	0.00921598	23.3409	22.8517	1.89875	0.615362	0.324087
AT1G07160	0.204493	0.229706	30.9457	10.2374	0.239411	0.133629	0.280266	28	14	0.142158	0.125698	0.178183	29.4729	12.2433	0.149071	0.228065	0.228065
AT1G07170	0.000983965	0.00411234	22.8114	11.2043	2.87378	0.0757376	0.183224	24	12	2.7284	0.000782821	0.00245859	23.4057	11.5995	15.9465	2.90437	0.182132
AT1G07175	0.00643769	0.0138749	18.8302	11.2059	0.412901	0.225973	0.418954	20	12	0.183447	0.0109585	0.0217894	19.4151	11.6015	0.866226	0.388645	0.388645
AT1G07180	8.57399e-07	0.000126756	23.4824	23.3518	52.3931	0.000223415	0.00729427	24	0	48.7354	4.47777e-09	8.94261e-07	23.7412	23.6752	52.4333	54.1235	1.03224
AT1G07200	2.69027e-05	0.000623791	24.95	20.4268	4.18041	0.0209531	0.0732016	24	22	3.44096	8.67456e-06	8.94744e-05	24.475	21.2367	13.1036	4.0678	0.310434
AT1G07210	0.00366236	0.00931463	18.7418	16.4787	5.88916	0.00451178	0.0281815	24	16	5.5581	0.000198462	0.000845728	21.3709	16.5188	41.1282	6.93795	0.168691
AT1G07220	0.000524131	0.00289234	28.7194	17.6898	2.39943	0.00451178	0.0281815	24	18	2.50512	3.29999e-05	0.000223256	26.3597	18.0031	10.2542	2.55449	0.249117
AT1G07230	0.000517893	0.00287348	22.0552	12.832	4.06902	0.0409282	0.116564	24	12	3.72073	0.000249306	0.00100832	23.0276	12.4558	16.9728	4.20528	0.247766
AT1G07240	0.000727102	0.00347994	23.4824	10.4611	3.62176	0.00451178	0.0281815	24	12	3.30732	4.47054e-05	0.000277612	23.7412	11.2235	11.8099	3.68081	0.311671
AT1G07250	0.000205707	0.00174212	24.3415	10.296	3.79756	0.0409282	0.116564	24	12	4.21908	0.000106798	0.000526178	24.1707	11.1546	20.6678	4.0528	0.196093
AT1G07260	0.0131572	0.0236909	12.2454	0.0508953	0.473588	0.225973	0.418954	12	2	0.308899	0.0202715	0.0369751	12.1227	1.03542	1.70965	0.477822	0.279484
AT1G07270	0.460725	0.469049	14.4116	9.28123	0.16462	1	1	32	20	0.181017	0.817766	0.831349	23.2058	14.7242	2.06822	0.0111486	0.00539045
AT1G07280	2.76248e-05	0.000632134	23.4824	12.9416	21.6191	6.1553e-05	0.00441262	24	14	21.0935	3.60354e-08	2.77876e-06	23.7412	13.4667	47.6832	23.6282	0.495525
AT1G07290	0.237642	0.262997	12.5931	11.3846	0.234525	1	1	32	20	0.37864	0.579131	0.63767	22.2965	17.0461	1.37259	0.104451	0.0760974
AT1G07300	0.149767	0.175017	23.2093	19.1642	1.05903	1	1	24	22	1.38714	0.434125	0.502184	23.6047	20.5641	5.56692	0.985511	0.17703
AT1G07310	0.0015427	0.00537676	24.795	10.8624	4.62174	0.0209531	0.0732016	28	10	4.65925	0.000366549	0.00135981	26.3975	10.496	17.8375	4.75607	0.266633
AT1G07320	0.00473984	0.0111569	21.6957	11.7872	28.0524	0.133629	0.280266	24	12	20.6908	0.00529788	0.0117685	22.8478	11.9186	419.086	29.3116	0.0699418
AT1G07330	0.0217001	0.0350123	19.1005	5.04902	0.0552751	0.578372	0.88172	20	6	0.0339121	0.0674975	0.10433	19.5502	5.51649	0.0438504	0.0529143	0.0529143
AT1G07350	0.00565996	0.0126495	22.0552	18.4788	11.8666	0.0409282	0.116564	24	20	11.6734	0.00217064	0.00561264	23.0276	19.2416	34.8579	11.9149	0.341814
AT1G07360	0.201012	0.226251	19.7624	18.1213	0.990858	0.578372	0.88172	12	2	0.626764	0.366443	0.440092	15.8812	0.664048	31.4443	0.681658	0.0216783
AT1G07370	0.00973976	0.0187921	12.1707	3.74688	3.87704	0.367825	0.614536	28	14	2.89516	0.0237582	0.042427	20.0854	8.11308	37.3803	1.39076	0.0372057
AT1G07380	0.00278456	0.00776168	23.7619	13.8508	1.02716	0.367825	0.614536	20	16	0.362971	0.00807484	0.0168019	21.881	15.1296	5.42688	0.487933	0.0899104
AT1G07390	0.00254857	0.00732242	12.475	12.3177	0.483125	0.578372	0.88172	12	2	0.371073	0.0110843	0.0219941	12.2375	0.942633	1.7385	0.536743	0.308739
AT1G07400	0.000947376	0.00403686	20.9005	15.1115	0.810371	0.0409282	0.116564	24	16	0.744255	0.000432635	0.00154225	22.4503	15.5994	1.53198	0.978084	0.638444
AT1G07410	0.0203298	0.0332414	29.5704	13.6449	0.537994	0.133629	0.280266	32	14	0.38344	0.0187676	0.0346308	30.7852	13.837	2.11546	0.561971	0.26565
AT1G07420	0.000576898	0.00305896	24.3415	11.934	15.0986	0.010081	0.045481	24	12	15.7887	7.59239e-05	0.000408931	24.1707	11.9678	26.8067	15.857	0.59153
AT1G07430	0.000725909	0.00347777	26.2632	13.646	0.207465	0.0757376	0.183224	28	12	0.176512	0.00059424	0.00197619	27.1316	12.8625	0.413693	0.237532	0.237532
AT1G07440	0.00247247	0.00717056	21.234	16.0074	23.2091	0.000223415	0.00729427	24	16	33.001	8.51173e-06	8.83276e-05	22.617	16.064	60.4743	33.3221	0.551014
AT1G07450	0.000456375	0.00267325	24.0482	0.714413	2.82978	0.010081	0.045481	24	2	2.87257	6.11404e-05	0.000348299	24.0241	1.35785	5.02133	3.13949	0.62523
AT1G07470	0.0108059	0.020361	20.0603	15.9951	2.02292	0.133629	0.280266	20	18	1.67043	0.0108881	0.0216709	20.0302	16.9991	17.7571	2.14195	0.120625
AT1G07473	0.213743	0.239019	26.4371	19.362	0.0843265	1	1	36	14	0.0614518	0.543544	0.604333	31.2185	17.5022	0.0864121	0.0695982	0.0695982
AT1G07476	0.393762	0.407819	18.8302	17.4666	0.00642612	0.578372	0.88172	16	6	6.18718e-05	0.564694	0.624001	17.4151	2.63475	0.00274492	0.0058816	0.0058816
AT1G07480	0.0270376	0.0417148	19.8607	15.9764	1.4242	0.881175	1	20	16	0.991713	0.112859	0.162658	19.9303	15.9883	14.7405	1.43134	0.0971028
AT1G07485	0.0140066	0.0248538	24.1939	22.0064	1.15564	0.225973	0.418954	24	0	0.867329	0.0213822	0.038676	24.097	23.0076	4.56792	1.1242	0.246106
AT1G07490	0.000857803	0.00379623	21.0105	0.452671	2.52329	0.00451178	0.0281815	24	22	1.67536	5.21017e-05	0.000309467	22.5053	21.81	5.80953	2.23032	0.383906
AT1G07510	0.0100414	0.0192249	21.6957	16.5932	1.27501	0.0757376	0.183224	24	18	1.26484	0.00622214	0.0134532	22.8478	17.3052	8.84318	1.34887	0.152532
AT1G07520	0.000793848	0.00365248	19.8607	14.036	0.269801	0.0757376	0.183224	24	14	0.241593	0.000644476	0.00210797	21.9303	14.1457	0.699392	0.268261	0.268261
AT1G07530	0.0125214	0.0228035	20.264	15.7908	0.985747	0.0757376	0.183224	24	16	1.03668	0.00754955	0.0158425	22.132	16.0005	11.1354	1.08099	0.0970764
AT1G07560	0.425847	0.435317	29.791	8.81124	0.00853906	1	1	0	NaN	0	0.789382	0.805567	29.791	8.81124	0.00277693	0.00862014	0.00862014
AT1G07570	0.000156058	0.00150538	24.4908	23.536	6.02075	0.00451178	0.0281815	24	0	5.68348	1.06786e-05	0.000102627	24.2454	23.7728	18.282	6.19483	0.338848
AT1G07590	0.00392217	0.00977186	21.234	2.85593	10.1233	0.881175	1	24	2	11.1522	0.023044	0.0413438	22.617	2.46334	91.4274	10.3842	0.113578
AT1G07600	0.0055641	0.0124984	20.1616	4.31342	60.5072	0.0757376	0.183224	20	6	43.4747	0.00369658	0.00873277	20.0808	5.16019	376.971	61.7444	0.163791
AT1G07610	0.000119644	0.00131992	23.2093	22.8254	16.9937	0.000686378	0.0115507	24	0	15.2631	1.42193e-06	2.73668e-05	23.6047	23.4094	28.7103	17.2916	0.60228
AT1G07615	0.00926011	0.0180716	18.3119	17.0505	1.04976	0.0757376	0.183224	20	18	1.17678	0.00579482	0.0126683	19.156	17.5384	6.26617	1.11489	0.177921
AT1G07620	0.117634	0.142984	24.1939	19.1124	0.401148	1	1	36	18	0.491449	0.369392	0.443044	30.097	19.412	1.20788	0.367073	0.303898
AT1G07630	0.00437601	0.0105332	21.4624	14.9061	1.46953	0.0757376	0.183224	24	16	1.3976	0.00298686	0.00730191	22.7312	15.4707	8.46219	1.57218	0.185789
AT1G07640	0.00218959	0.0066486	20.264	16.7766	4.30758	0.000686378	0.0115507	24	16	4.68442	2.16538e-05	0.000167141	22.132	16.5389	13.8824	5.9237	0.426706
AT1G07650	0.000378917	0.00238779	18.9194	17.8119	3.27676	0.225973	0.418954	24	18	4.58334	0.000887549	0.00271831	21.4597	18.1491	25.1957	3.48186	0.138193
AT1G07660	0.00488896	0.0114058	20.3673	16.9288	5.43656	0.225973	0.418954	24	18	6.10461	0.00862619	0.0177725	22.1837	17.5381	36.3409	6.63213	0.182498
AT1G07670	0.0147779	0.025926	22.6818	15.5608	2.82577	0.133629	0.280266	24	16	3.05664	0.0142722	0.0273497	23.3409	15.7868	20.8896	3.1939	0.152894
AT1G07700	0.00792406	0.0161274	27.9161	22.3063	8.78943	0.0209531	0.0732016	28	24	7.54468	0.00161108	0.00439559	27.958	23.1519	59.9317	11.0014	0.183566
AT1G07705	0.0301673	0.0456041	20.9005	15.8423	1.75576	0.367825	0.614536	24	16	1.66517	0.0610423	0.0956579	22.4503	15.9919	20.0225	1.86834	0.0933122
AT1G07710	0.000436952	0.00260504	15.7165	0.468518	0.088531	0.0757376	0.183224	16	2	0.0822523	0.000374494	0.00138228	15.8583	1.22751	0.306905	0.107893	0.107893
AT1G07720	0.0012023	0.00462037	23.6213	20.7769	9.13319	0.00451178	0.0281815	24	22	7.5736	7.11944e-05	0.000389484	23.8107	21.3849	32.1535	9.0688	0.282047
AT1G07725	0.0618584	0.0826965	12.321	11.5379	0.531973	0.881175	1	32	18	0.453933	0.213094	0.279429	22.1605	16.6087	5.7228	0.5461	0.0954254
AT1G07728	0.00400693	0.00991041	26.0915	11.1607	0.631163	0.0409282	0.116564	24	14	0.695001	0.00159333	0.00435529	25.0458	12.6617	6.37825	0.651466	0.102139
AT1G07730	0.308091	0.32839	30.4733	9.43862	0.0423889	1	1	28	12	0.0560181	0.670825	0.712205	29.2366	10.7928	0.156932	0.0421884	0.0421884
AT1G07740	0.00844162	0.0168847	21.1217	15.5189	0.510772	0.225973	0.418954	24	16	0.544611	0.0138527	0.0266832	22.5608	15.8084	2.62295	0.52566	0.200408
AT1G07745	0.0497012	0.0688265	18.5674	1.08659	1.29284	1	1	28	22	1.53125	0.19889	0.263665	23.2837	21.4703	6.77872	0.909699	0.134199
AT1G07750	0.015013	0.0262228	12.097	5.51916	2.64232	1	1	28	10	2.87308	0.0780504	0.118455	20.0485	8.15358	18.9904	0.544771	0.0286867
AT1G07770	0.000158788	0.00151869	26.973	7.19421	63.2366	0.225973	0.418954	28	8	86.0882	0.000403143	0.00146089	27.4865	7.59223	487.245	63.5926	0.130515
AT1G07780	0.00050631	0.00283268	21.9341	20.5768	4.11469	0.00451178	0.0281815	24	22	3.19012	3.19569e-05	0.000218152	22.967	21.2995	10.3594	4.03047	0.389063
AT1G07790	0.0125723	0.0228712	26.4371	14.8766	7.10064	0.133629	0.280266	28	16	6.27766	0.0124136	0.0242681	27.2185	15.4349	79.2637	8.06135	0.101703
AT1G07795	0.383718	0.398085	18.3119	4.3817	0.00559254	1	1	0	NaN	0	0.751262	0.777668	18.3119	4.3817	0.00217553	0.00560023	0.00560023
AT1G07810	0.00216283	0.00659913	21.6957	14.5042	2.40701	0.133629	0.280266	24	14	1.7574	0.00264423	0.00660769	22.8478	14.3012	16.7313	2.58601	0.154561
AT1G07820	0.000579502	0.0030686	32.7213	11.1449	13.1875	0.00451178	0.0281815	28	12	14.67	3.62236e-05	0.000238392	30.3607	11.6763	95.0344	13.3871	0.140866
AT1G07830	0.0521086	0.0715684	12.2454	0.643042	1.80088	0.578372	0.88172	12	2	1.9136	0.135681	0.190184	12.1227	1.32852	20.9934	2.21027	0.105285
AT1G07840	3.31815e-05	0.00068472	26.0915	21.8094	5.00592	0.0209531	0.0732016	24	22	5.74578	1.05533e-05	0.000101859	25.0458	21.9469	24.2438	5.99958	0.247469
AT1G07850	0.0589662	0.0793766	34.1197	9.69367	0.0394353	1	1	16	12	0.0219182	0.225887	0.293396	25.0598	12.9573	0.0271363	0.0278451	0.0278451
AT1G07870	0.0203326	0.0332428	33.8305	17.5783	0.933855	0.578372	0.88172	24	18	0.811681	0.0640093	0.0996816	28.9153	18.3554	5.10504	0.987939	0.193522
AT1G07880	0.101404	0.125826	24.95	23.7236	0.768334	1	1	28	0	1.35138	0.333481	0.406922	26.475	25.8243	5.57363	0.743394	0.133377
AT1G07885	0.00396544	0.00984327	17.9013	0.735866	0.268571	0.296899	0.548758	24	20	0.255696	0.00911788	0.0186251	20.9507	19.6354	0.283786	0.302404	0.302404
AT1G07890	0.0413193	0.0591047	25.9221	17.3276	221.866	0.0757376	0.183224	24	18	217.159	0.0211765	0.0383959	24.961	17.703	1113.4	269.207	0.241789
AT1G07900	0.0473799	0.0661041	22.1778	17.2644	0.801916	0.225973	0.418954	24	18	0.453955	0.0592812	0.0932602	23.0889	17.6452	1.23791	0.861829	0.696198
AT1G07901	0.0662858	0.0876804	30.7077	9.94401	1.7426	0.578372	0.88172	32	12	0.614503	0.16337	0.223367	31.3538	10.9555	6.82697	1.68018	0.246108
AT1G07910	0.00139466	0.00503816	18.5674	0.522966	1.44218	1	1	28	22	1.5412	0.0105647	0.0211149	23.2837	21.1169	8.96861	0.770498	0.0859104
AT1G07920	0.000370619	0.00236024	21.9341	21.5523	32.631	0.0757376	0.183224	24	22	20.5805	0.000322264	0.00122938	22.967	21.8102	263.87	32.6701	0.123811
AT1G07930	0.00105248	0.00427727	22.0552	0.0456787	41.3003	0.0409282	0.116564	24	0	37.1516	0.0004761	0.00166086	23.0276	0.0238463	302.766	40.6019	0.134103
AT1G07940	0.00222696	0.00671714	21.5784	0.13649	13.2865	0.133629	0.280266	24	0	10.6858	0.00271393	0.00674511	22.7892	0.0720743	154.586	12.7172	0.0822658
AT1G07950	0.00127494	0.00478579	24.795	13.0028	3.41269	0.133629	0.280266	28	12	2.39979	0.00164876	0.00447755	26.3975	12.5782	16.9118	3.55421	0.210161
AT1G07960	0.00297475	0.00811523	23.2093	14.2091	4.74825	0.00451178	0.0281815	24	16	4.7657	0.000163992	0.00073044	23.6047	15.0938	27.6466	5.32847	0.192735
AT1G07970	0.00214135	0.00655319	22.6818	0.805592	1.3998	0.0757376	0.183224	24	22	1.11225	0.0015775	0.00432056	23.3409	22.7829	9.29117	1.01399	0.109135
AT1G07980	0.00503168	0.0116416	24.642	17.3872	2.5287	0.00451178	0.0281815	24	18	2.82947	0.000265454	0.00106118	24.321	17.7007	14.8211	2.9853	0.201423
AT1G07985	0.0160377	0.027656	26.0915	24.3358	0.253836	0.0757376	0.183224	24	0	0.236903	0.00936901	0.0190616	25.0458	24.2031	0.389754	0.266733	0.266733
AT1G07990	0.00594378	0.0131083	18.7418	17.0018	2.42031	0.133629	0.280266	20	18	1.72889	0.00646378	0.0138809	19.3709	17.5032	19.1831	2.43172	0.126763
AT1G08000	0.0848534	0.108108	20.1616	17.5526	0.73436	1	1	36	18	1.26277	0.294172	0.366593	28.0808	19.2437	8.47755	0.852315	0.100538
AT1G08005	0.196477	0.2217	31.4331	11.832	0.0255174	1	1	24	18	0.0234694	0.516187	0.578692	27.7165	15.6102	0.0316306	0.0256968	0.0256968
AT1G08010	5.94827e-05	0.000915557	26.4371	12.6765	2.04308	1	1	24	18	2.05288	0.000638239	0.00209341	25.2185	15.503	15.9717	2.01243	0.125999
AT1G08030	0.0200223	0.032857	18.0633	0.110468	1.7999	0.881175	1	24	16	1.32546	0.0888757	0.132559	21.0317	17.5907	13.9141	1.67789	0.120589
AT1G08035	0.0440637	0.0622779	16.9153	16.1515	0.391029	0.367825	0.614536	20	16	0.273756	0.0830202	0.125026	18.4576	16.1952	0.480855	0.349554	0.349554
AT1G08040	0.00713689	0.0149392	20.3673	16.7273	3.31265	0.000686378	0.0115507	24	16	4.82322	6.47917e-05	0.000363796	22.1837	16.5041	26.6151	5.66439	0.212826
AT1G08050	0.00734873	0.0152653	23.0751	14.6618	0.770478	0.367825	0.614536	24	16	0.418878	0.0186872	0.0345232	23.5376	15.3237	2.14051	0.87421	0.408412
AT1G08060	0.094861	0.118832	18.4815	16.7509	0.904646	0.0757376	0.183224	20	18	0.982049	0.0426462	0.0701946	19.2407	17.3778	5.71569	0.895368	0.156651
AT1G08070	0.0212653	0.0344245	25.5897	11.2768	0.213082	0.881175	1	28	12	0.230445	0.0932646	0.13826	26.7949	11.6457	0.937481	0.233274	0.233274
AT1G08080	0.381719	0.397824	30.9457	1.6602	0.0425677	1	1	0	NaN	0	0.749342	0.777668	30.9457	1.6602	0.0241796	0.0435878	0.0435878
AT1G08090	0.155729	0.180965	16.9153	7.04499	0.100327	1	1	28	8	0.0844171	0.445329	0.51264	22.4576	7.88489	0.45932	0.0434023	0.0434023
AT1G08110	0.000554985	0.00298521	20.9005	16.2317	16.6199	0.00451178	0.0281815	24	16	20.6102	3.47993e-05	0.000231423	22.4503	16.201	124.905	22.4692	0.179891
AT1G08115	0.668639	0.672368	14.8955	10.978	1.2747	1	1	28	8	0.743338	0.937774	0.942518	21.4478	10.9675	2.24322	0.174615	0.0778409
AT1G08120	0.000818162	0.00371189	18.6542	2.04109	0.061245	0.367825	0.614536	20	2	0.0401513	0.00274114	0.00679906	19.3271	2.02371	0.0619306	0.0537792	0.0537792
AT1G08125	0.00548636	0.0123653	20.9005	16.8674	3.07278	0.133629	0.280266	20	18	2.12655	0.00602506	0.0130862	20.4503	17.4546	20.6351	3.08315	0.149413
AT1G08130	0.00225471	0.00676338	21.4624	20.4705	4.98504	0.133629	0.280266	20	0	4.99533	0.00274402	0.00680548	20.7312	20.2522	25.5046	4.68043	0.183513
AT1G08160	0.600679	0.605483	19.96	15.7019	0.635484	1	1	24	12	0.971458	0.906842	0.913466	21.98	14.1405	10.735	0.653208	0.0608483
AT1G08165	0.0857183	0.109065	31.1875	17.3718	1.00047	0.881175	1	16	0	0.409084	0.270648	0.341637	23.5938	18.3679	2.24429	0.830931	0.370243
AT1G08170	0.000290452	0.00207875	29.1387	18.367	0.118657	1	1	28	20	0.118955	0.00265591	0.00662904	28.5693	19.2074	0.116737	0.0991532	0.0991532
AT1G08180	0.00199691	0.00628252	12.321	1.26279	0.548746	1	1	36	20	0.509027	0.01441	0.0275867	24.1605	7.94936	4.68709	0.126604	0.0270112
AT1G08190	0.000169112	0.00156261	21.9341	17.9686	5.85371	0.0757376	0.183224	24	18	6.37496	0.000157098	0.000706578	22.967	18.0201	47.8809	6.57323	0.137283
AT1G08200	0.00267811	0.0075639	20.6839	17.201	28.8394	0.00451178	0.0281815	24	18	39.1413	0.000148908	0.000678071	22.342	17.6681	219.884	37.6362	0.171164
AT1G08210	0.00294205	0.00805132	25.2658	11.283	3.23627	0.0757376	0.183224	28	10	3.50118	0.00209658	0.00545027	26.6329	10.7027	16.5298	3.31228	0.200382
AT1G08220	0.000142552	0.00143568	20.7917	19.1334	1.31073	0.00451178	0.0281815	24	20	1.60811	9.81265e-06	9.6758e-05	22.3958	19.6364	9.44598	1.77344	0.187745
AT1G08230	0.000659884	0.00328918	23.6213	18.0526	3.11636	0.578372	0.88172	24	20	2.70061	0.00338569	0.00811129	23.8107	19.0198	10.3854	3.30106	0.317855
AT1G08250	0.0187365	0.0311864	29.1387	15.1261	0.912311	0.367825	0.614536	24	18	0.826186	0.041195	0.0681265	26.5693	16.8597	2.61414	0.941269	0.360068
AT1G08260	0.00323356	0.00856861	21.1217	18.475	1.98172	0.367825	0.614536	20	18	2.20226	0.00919906	0.0187778	20.5608	18.2446	9.58389	2.01132	0.209864
AT1G08270	0.0453547	0.0637696	19.7624	17.4487	0.452256	1	1	20	0	0.259738	0.185648	0.248442	19.8812	18.7174	1.82537	0.413394	0.226471
AT1G08280	0.0152148	0.0265198	25.9221	16.9639	0.778334	0.578372	0.88172	20	18	0.594463	0.0504495	0.0811694	22.961	17.8456	5.84779	0.897733	0.153517
AT1G08290	0.000815166	0.00370404	33.8305	15.8505	0.160977	0.367825	0.614536	28	18	0.238536	0.00273221	0.00678263	30.9153	17.1793	0.791521	0.165983	0.165983
AT1G08300	0.0462882	0.0648705	18.0633	0.188094	0.5914	0.225973	0.418954	20	0	0.757697	0.0581591	0.0917318	19.0317	0.0990886	2.78269	0.674658	0.242448
AT1G08310	0.207525	0.232699	13.8131	2.2715	1.9017	1	1	32	24	0.676882	0.533859	0.595135	22.9066	21.9267	1.39593	0.161149	0.115442
AT1G08315	0.000113059	0.00128595	20.6839	10.6231	1.56089	0.00185343	0.0175761	24	10	1.42178	3.43203e-06	4.76904e-05	22.342	10.3919	7.03733	1.6225	0.230556
AT1G08320	0.0102652	0.0195608	17.8214	6.68808	0.126194	0.578372	0.88172	20	6	0.0981107	0.0363738	0.0611895	18.9107	6.38504	0.113977	0.122609	0.122609
AT1G08340	0.120635	0.146101	19.285	16.4667	0.333988	1	1	20	16	0.232315	0.375776	0.449183	19.6425	16.243	1.93999	0.337813	0.174132
AT1G08350	0.000289043	0.00207117	21.9341	14.0365	1.397	0.010081	0.045481	24	14	1.34073	4.00539e-05	0.000256752	22.967	14.0475	7.30215	1.63747	0.224245
AT1G08360	0.000844721	0.00377038	21.5784	0.644334	47.9124	0.133629	0.280266	24	0	51.1993	0.00113886	0.00331477	22.7892	0.340245	376.069	48.7088	0.129521
AT1G08370	0.0419582	0.0598396	24.795	14.3465	2.65845	0.0757376	0.183224	24	16	2.29242	0.0214552	0.0387961	24.3975	15.1908	26.5173	3.18739	0.120201
AT1G08380	0.000535622	0.00292765	22.1778	6.47112	1748.84	0.0209531	0.0732016	24	6	1657.03	0.000139137	0.000643705	23.0889	6.2546	4049.65	1906.73	0.470838
AT1G08390	0.000529254	0.00290489	20.5773	7.09785	4.83986	0.367825	0.614536	20	8	5.11325	0.00185799	0.0049427	20.2887	7.55687	14.6633	5.01436	0.341967
AT1G08400	0.0404827	0.0581279	13.6246	12.4048	0.304161	1	1	12	2	0.161989	0.170306	0.231358	12.8123	0.494155	2.87376	0.307384	0.106962
AT1G08410	0.00623797	0.0135796	21.6957	20.2642	2.48239	0.0409282	0.116564	24	22	1.88048	0.00236749	0.00603247	22.8478	21.1421	12.1592	2.45591	0.201979
AT1G08420	0.000520101	0.00288028	22.0552	16.5801	2.68638	0.578372	0.88172	20	18	2.48954	0.0027401	0.00679749	21.0276	17.3662	24.2175	3.0309	0.125153
AT1G08430	0.025761	0.0401175	19.8607	4.68863	0.0160715	1	1	0	NaN	0	0.120018	0.171228	19.8607	4.68863	0.00588995	0.0100383	0.0100383
AT1G08440	0.483148	0.490705	13.0033	3.64003	0.0405457	1	1	12	8	0.0460836	0.834606	0.846623	12.5016	5.91701	0.0594179	0.0305699	0.0305699
AT1G08450	0.00246678	0.00715938	22.1778	14.6529	16.0243	0.133629	0.280266	24	14	15.1981	0.00297248	0.00727359	23.0889	14.3617	71.6791	17.305	0.241423
AT1G08460	0.00202191	0.00632727	24.3415	11.9127	3.89477	0.00185343	0.0175761	24	14	3.40179	5.05699e-05	0.000302954	24.1707	12.9643	12.508	4.14757	0.331593
AT1G08465	9.76529e-05	0.00119352	25.7548	10.3556	4.16774	0.0209531	0.0732016	28	12	3.82393	2.88496e-05	0.000203318	26.8774	11.1629	25.7075	4.09427	0.159264
AT1G08470	0.00146552	0.00520839	21.6957	16.618	4.32883	0.00451178	0.0281815	24	18	6.01415	8.54723e-05	0.000446047	22.8478	17.3182	21.3062	5.52712	0.259414
AT1G08480	0.0011128	0.00441842	28.7194	13.8481	13.4116	0.0209531	0.0732016	24	16	14.3343	0.00027202	0.00107933	26.3597	15.1417	78.3155	14.8832	0.190041
AT1G08490	0.00359939	0.00921246	21.9341	16.599	9.15748	0.0209531	0.0732016	24	18	9.45755	0.000791324	0.00248164	22.967	17.303	55.4416	9.6655	0.174337
AT1G08500	0.000979277	0.00410348	24.1939	12.8102	2.6173	0.000686378	0.0115507	24	14	2.52289	1.02253e-05	9.96002e-05	24.097	13.4077	3.29077	3.00083	0.911892
AT1G08510	0.00377966	0.00953024	25.1069	9.86202	11.7749	0.225973	0.418954	28	10	8.03388	0.00688871	0.0146472	26.5535	9.9568	74.7748	11.7342	0.156927
AT1G08520	0.0936252	0.117558	32.7213	31.1267	19.944	0.578372	0.88172	36	2	18.3987	0.212052	0.278265	34.3607	0.117193	210.505	17.5594	0.0834154
AT1G08530	0.0021323	0.00653673	23.0751	15.2372	4.35751	0.0209531	0.0732016	24	16	5.28649	0.000492176	0.00170602	23.5376	15.6171	17.9842	5.02098	0.279189
AT1G08540	0.0154205	0.0268185	21.234	15.7731	13.3658	0.225973	0.418954	24	16	15.9251	0.0232054	0.0416079	22.617	15.9392	111.731	14.2247	0.127313
AT1G08550	0.000144395	0.00144609	22.8114	12.5784	32.7483	6.1553e-05	0.00441262	24	14	33.3808	1.73658e-07	7.58078e-06	23.4057	13.2797	70.8583	35.2206	0.497057
AT1G08560	0.091453	0.115266	30.2424	28.6986	3.71439	0.578372	0.88172	24	6	3.27961	0.208374	0.274159	27.1212	2.69789	41.0148	4.08033	0.0994844
AT1G08570	0.00104539	0.00426342	23.4824	19.6237	22.8729	0.0757376	0.183224	28	20	15.1859	0.000826898	0.00256846	25.7412	19.949	84.4658	22.6323	0.267947
AT1G08580	4.04255e-05	0.000755102	22.3017	21.8569	16.1024	0.0209531	0.0732016	24	0	15.3484	1.26899e-05	0.00011584	23.1508	22.92	56.511	16.4019	0.290243
AT1G08590	0.0268771	0.0415082	12.097	12.0633	0.310997	1	1	24	18	0.323851	0.124078	0.176291	18.0485	15.7673	2.20951	0.128301	0.0580675
AT1G08592	0.0230436	0.036735	18.1455	12.7132	0.36419	1	1	12	0	0.202464	0.109926	0.159018	15.0727	12.8165	2.67693	0.206335	0.0770792
AT1G08600	0.0977495	0.121965	23.2093	20.0112	1.34717	0.367825	0.614536	20	18	2.04323	0.155522	0.213877	21.6047	19.0359	9.16028	1.60233	0.174922
AT1G08610	0.00563471	0.0126135	24.95	24.1708	1.28357	0.0757376	0.183224	24	0	1.2713	0.00373811	0.008814	24.475	24.0928	5.06287	1.33867	0.264409
AT1G08620	0.000955273	0.00405533	22.6818	15.4082	1.5632	0.0409282	0.116564	24	16	1.6863	0.000435917	0.00155032	23.3409	15.7083	8.82834	1.84171	0.208614
AT1G08630	0.0361145	0.0528594	19.1005	16.6288	0.361523	1	1	32	20	0.571019	0.156053	0.214532	25.5502	19.1064	0.766188	0.362022	0.362022
AT1G08640	0.00796615	0.0161864	22.5537	0.0912597	11.7024	0.225973	0.418954	20	4	10.2211	0.0131768	0.025545	21.2768	2.17073	129.921	11.321	0.0871378
AT1G08650	0.137525	0.163681	22.1778	13.1758	12.6519	0.578372	0.88172	20	12	14.4025	0.280897	0.352316	21.0889	12.5911	63.3336	12.2736	0.193793
AT1G08660	0.0417429	0.0595942	20.7917	14.9807	3.28671	1	1	20	14	3.6946	0.174328	0.235946	20.3958	14.4863	23.7937	3.20428	0.134669
AT1G08680	0.505149	0.512096	19.3786	14.6977	1.1959	1	1	28	22	1.83871	0.850116	0.860876	23.6893	18.2901	25.2561	0.121706	0.00481888
AT1G08700	0.160659	0.185865	13.6246	12.493	1.35688	1	1	28	12	1.68129	0.45442	0.520906	20.8123	14.0016	14.845	0.869581	0.0585773
AT1G08710	0.0166437	0.0284623	18.7418	18.6393	1.09167	0.578372	0.88172	20	18	1.44429	0.0543234	0.0865168	19.3709	18.3494	9.06733	1.29623	0.142956
AT1G08720	0.0187612	0.0312136	21.3476	14.3806	1.9098	0.367825	0.614536	24	14	1.87858	0.0412401	0.0681819	22.6738	14.2502	9.99777	1.96469	0.196513
AT1G08730	0.0332636	0.0493772	19.3786	0.72936	0.142233	1	1	24	22	0.149083	0.146469	0.203192	21.6893	21.1938	0.581551	0.112762	0.112762
AT1G08750	0.0412533	0.0590283	21.6957	15.0669	1.09268	0.881175	1	20	18	0.366642	0.156839	0.215486	20.8478	16.6206	13.9792	1.09227	0.0781355
AT1G08760	0.0249817	0.0391615	17.2814	15.6089	0.646411	0.133629	0.280266	20	16	0.714022	0.0223742	0.0402622	18.6407	15.8746	7.0827	0.73548	0.103842
AT1G08770	0.006229	0.0135669	22.5537	11.7681	1.9199	0.0409282	0.116564	24	12	1.47102	0.00236445	0.00602659	23.2768	11.8919	11.2798	1.97069	0.174709
AT1G08780	0.0254524	0.0397254	23.7619	13.8188	2.52199	0.367825	0.614536	24	16	1.60264	0.0530929	0.084765	23.881	14.9043	29.681	2.53211	0.0853105
AT1G08800	0.062133	0.0829974	24.1939	12.6989	1.36882	0.881175	1	24	10	0.744656	0.213798	0.28021	24.097	11.3442	5.25563	0.766272	0.1458
AT1G08810	0.0872249	0.110639	16.8439	1.1846	1.75399	0.881175	1	20	18	1.17536	0.274066	0.345208	18.4219	18.1486	10.3446	1.69846	0.164188
AT1G08820	0.00248575	0.00719927	23.6213	13.6189	3.61339	0.0409282	0.116564	24	14	4.11982	0.00103702	0.0030807	23.8107	13.8088	22.47	4.08649	0.181864
AT1G08830	0.00199478	0.0062801	21.234	19.8801	129.705	0.133629	0.280266	20	0	102.418	0.00246033	0.00622706	20.617	19.9597	398.709	131.335	0.329401
AT1G08840	0.0396232	0.0570651	19.8607	19.5888	0.863267	1	1	28	22	1.04722	0.16754	0.228156	23.9303	21.2026	3.84773	0.676057	0.175703
AT1G08845	0.0234706	0.037289	27.7222	19.7589	0.932778	0.367825	0.614536	28	20	0.922788	0.0496588	0.0800896	27.8611	19.8793	7.49851	0.980665	0.130781
AT1G08860	0.151824	0.177129	14.2064	12.6192	0.0572623	1	1	28	6	0.0851045	0.438017	0.505863	21.1032	1.0822	0.0881019	0.0319832	0.0319832
AT1G08880	0.000844779	0.00377038	30.015	10.8831	9.95469	6.1553e-05	0.00441262	28	12	13.6635	9.24124e-07	2.10323e-05	29.0075	11.4748	85.4928	15.1158	0.176808
AT1G08890	1.7104e-05	0.000504265	24.95	11.0744	8.05066	0.00451178	0.0281815	24	14	8.48362	1.34099e-06	2.65788e-05	24.475	12.5703	8.66346	8.63752	0.997007
AT1G08900	0.000322207	0.00219377	22.5537	10.5882	6.48542	0.010081	0.045481	24	10	4.20951	4.42967e-05	0.000276097	23.2768	10.3132	17.8109	4.98572	0.279925
AT1G08910	0.0767391	0.0990976	20.264	19.5596	1.92727	1	1	28	22	2.70981	0.273755	0.34489	24.132	21.127	11.0238	1.70023	0.154234
AT1G08920	0.00458028	0.0108851	21.6957	12.2471	3.44323	1	1	24	12	3.96713	0.0292496	0.0507227	22.8478	12.1607	13.9996	3.71021	0.265023
AT1G08930	3.75359e-05	0.00073022	22.8114	12.0336	21.2355	0.010081	0.045481	24	12	20.6332	5.97391e-06	6.92517e-05	23.4057	12.025	66.4163	22.1878	0.334072
AT1G08940	0.00522778	0.0119654	23.0751	12.9625	1.1193	0.367825	0.614536	24	14	1.12926	0.0139486	0.0268283	23.5376	13.4762	3.62792	1.20815	0.333015
AT1G08960	0.0688086	0.0904762	30.2424	12.5188	0.628576	1	1	24	18	0.960644	0.25297	0.322886	27.1212	15.7839	7.16402	0.578491	0.0807495
AT1G08970	0.0165689	0.0283696	19.4732	16.1617	3.51037	0.0409282	0.116564	24	16	2.32854	0.00562592	0.0123625	21.7366	16.2656	36.5157	3.81689	0.104527
AT1G08980	3.05873e-06	0.000224071	23.345	12.2753	44.8739	0.000223415	0.00729427	24	14	46.0355	1.51051e-08	1.72517e-06	23.6725	13.1282	76.1838	47.3057	0.620942
AT1G09000	0.139459	0.164406	21.3476	17.2313	0.573763	1	1	20	0	0.63813	0.414192	0.482915	20.6738	18.6806	3.19366	0.528973	0.165632
AT1G09010	0.000507913	0.00283678	22.8114	12.0307	4.961	0.010081	0.045481	24	12	4.81939	6.7497e-05	0.000374901	23.4057	12.0235	29.9653	5.21726	0.17411
AT1G09020	0.00102246	0.00420279	21.8142	17.1245	5.39747	0.00451178	0.0281815	24	18	4.68258	6.12927e-05	0.000348828	22.9071	17.5814	35.0349	5.70299	0.16278
AT1G09040	0.0505935	0.0698682	21.1217	14.6191	0.328417	0.367825	0.614536	24	14	0.244426	0.0927514	0.137617	22.5608	14.3878	1.594	0.339151	0.212767
AT1G09050	0.020829	0.0338749	21.234	13.3001	0.385465	0.225973	0.418954	24	14	0.298377	0.0299293	0.0517139	22.617	13.6798	1.80924	0.390316	0.215735
AT1G09060	0.096522	0.120592	25.1069	20.3635	2.28316	1	1	28	22	4.96315	0.322189	0.395329	26.5535	21.2001	21.5109	2.37252	0.110294
AT1G09070	0.00432484	0.0104515	12.7949	3.29409	6.47107	1	1	28	10	7.42133	0.0278666	0.0486772	20.3974	6.2681	49.7149	1.13197	0.0227692
AT1G09080	0.194187	0.219453	12.7134	3.77117	0.344505	1	1	12	4	0.146682	0.512446	0.575268	12.3567	3.89213	0.679182	0.312519	0.312519
AT1G09090	0.2422	0.267536	14.8401	4.78295	0.0519596	1	1	0	NaN	0	0.585637	0.643685	14.8401	4.78295	0.0318332	0.0563037	0.0563037
AT1G09100	0.0001363	0.00139892	21.1217	15.2088	5.49433	0.00451178	0.0281815	24	16	4.2006	9.40987e-06	9.4049e-05	22.5608	15.6428	26.0708	5.64282	0.216442
AT1G09110	0.0506828	0.0699594	13.0033	7.64571	0.106291	1	1	0	NaN	0	0.201827	0.266896	13.0033	7.64571	0.0554267	0.107242	0.107242
AT1G09130	0.0705561	0.0923987	20.3673	17.9677	9.03035	0.0757376	0.183224	20	18	7.3114	0.0333013	0.0567085	20.1837	17.9855	227.315	9.08304	0.0399579
AT1G09140	0.0159606	0.0275473	21.0105	17.8942	12.2732	0.133629	0.280266	24	18	9.41854	0.0152502	0.0289986	22.5053	18.0231	57.8474	13.0657	0.225865
AT1G09150	0.000164676	0.00154167	28.9275	9.9213	4.25187	0.0209531	0.0732016	24	14	6.2022	4.6847e-05	0.00028694	26.4638	12.2567	52.8386	6.24068	0.118108
AT1G09155	0.00432028	0.0104473	20.4718	19.9612	0.352735	0.0309407	0.107853	20	2	0.175693	0.00132604	0.00375152	20.2359	0.759444	0.287461	0.334081	0.334081
AT1G09157	0.0723941	0.0943651	16.7029	8.66244	0.0766262	1	1	36	16	0.0249796	0.262474	0.333004	26.3515	12.6891	0.042018	0.0332576	0.0332576
AT1G09160	0.00454871	0.0108288	22.0552	20.9162	3.04768	0.0757376	0.183224	24	0	2.59992	0.00309141	0.00751985	23.0276	22.433	26.6826	2.83547	0.106267
AT1G09170	0.000565452	0.00302081	20.5773	17.1663	0.222576	0.0757376	0.183224	24	18	0.240189	0.000473585	0.00165451	22.2887	17.6552	0.814657	0.219572	0.219572
AT1G09176	0.132441	0.158564	13.6712	4.56363	0.0705754	1	1	36	0	0.0254725	0.400186	0.473313	24.8356	4.14522	0.0418205	0.0731501	0.0731501
AT1G09180	0.000613795	0.00315978	24.795	23.5436	1.59144	0.00451178	0.0281815	24	2	1.40411	3.8208e-05	0.000248315	24.3975	0.400889	3.16174	1.5472	0.489352
AT1G09190	0.0803156	0.103001	19.96	16.4212	0.503806	0.578372	0.88172	20	18	0.551638	0.18903	0.252248	19.98	17.2098	2.72009	0.49034	0.180266
AT1G09195	0.0866851	0.110104	17.5088	2.35781	0.812471	0.881175	1	24	18	0.90641	0.272844	0.344038	20.7544	19.5575	4.11382	0.591643	0.143818
AT1G09200	0.00819026	0.0165314	31.4331	11.2837	18.1635	0.0209531	0.0732016	28	14	14.915	0.00165953	0.0044995	29.7165	12.7629	148.289	17.1371	0.115566
AT1G09210	0.0247202	0.0388294	20.264	16.2529	10.9339	0.578372	0.88172	20	18	7.82561	0.0750284	0.114529	20.132	17.1329	130.881	11.9322	0.0911687
AT1G09220	0.123457	0.14907	23.345	16.9846	0.222986	0.578372	0.88172	24	20	0.12213	0.259868	0.330226	23.6725	18.475	1.2801	0.22561	0.176243
AT1G09230	0.429549	0.438872	15.1787	3.33074	1.25301	1	1	20	0	0.828247	0.792526	0.808354	17.5894	1.92986	16.1061	0.973717	0.0604566
AT1G09240	0.000545688	0.00295948	12.3975	4.80796	5.23232	0.881175	1	28	4	3.77393	0.0041545	0.0096102	20.1988	5.35947	15.7819	3.77198	0.239007
AT1G09250	0.0146466	0.0257227	24.1939	5.93016	2.9529	0.225973	0.418954	28	6	3.5129	0.0222113	0.0400028	26.097	5.99441	15.39	3.15844	0.205227
AT1G09270	0.000951575	0.00404613	21.234	15.9651	4.0676	0.00185343	0.0175761	24	16	2.86116	2.51291e-05	0.000184548	22.617	16.0415	40.6826	4.43551	0.109027
AT1G09280	0.067231	0.0887353	19.285	16.063	1.17781	1	1	20	14	1.31279	0.248729	0.318426	19.6425	15.0553	11.6378	1.14051	0.0980009
AT1G09290	0.00283402	0.00784357	15.968	15.8359	2.02162	1	1	28	16	2.01706	0.0194585	0.0357062	21.984	17.1822	15.162	1.83608	0.121098
AT1G09300	0.000147692	0.00146023	22.427	21.6645	2.18428	0.00451178	0.0281815	24	22	1.82294	1.01429e-05	9.90151e-05	23.2135	21.8517	8.53583	2.20333	0.258127
AT1G09310	0.00324531	0.00859235	22.3017	21.958	188.54	0.0757376	0.183224	24	0	191.546	0.00228858	0.00586775	23.1508	22.9724	1022.01	186.218	0.182208
AT1G09320	0.000305891	0.00213465	19.1005	16.8335	0.711338	0.00185343	0.0175761	24	16	0.705418	8.72135e-06	8.97874e-05	21.5502	16.6797	4.7047	0.884766	0.18806
AT1G09330	0.0084383	0.0168809	25.5897	13.0388	6.95617	0.00451178	0.0281815	28	12	6.25492	0.000425492	0.00152281	26.7949	12.5682	44.5398	7.62508	0.171197
AT1G09340	4.36972e-05	0.000783794	23.6213	19.7121	375.72	6.1553e-05	0.00441262	24	20	373.324	5.57677e-08	3.5915e-06	23.8107	19.8562	1144.47	394.752	0.344921
AT1G09350	0.00965516	0.0186654	25.7548	7.41412	0.940614	0.0583329	0.16575	24	8	0.91793	0.00477709	0.0108093	24.8774	7.72701	0.797961	1.09136	1.09136
AT1G09360	0.383718	0.398085	18.3119	2.99445	0.025552	1	1	0	NaN	0	0.751262	0.777668	18.3119	2.99445	0.00993988	0.0255871	0.0255871
AT1G09370	0.247008	0.271478	13.2625	5.1215	0.0761003	1	1	12	6	0.0929304	0.592407	0.647845	12.6312	5.59668	0.0773357	0.0764045	0.0764045
AT1G09390	0.00070626	0.00341575	23.6213	6.76478	6.96646	0.00185343	0.0175761	24	8	7.49405	1.90411e-05	0.00015315	23.8107	7.37795	14.1669	7.35744	0.519341
AT1G09400	0.245047	0.269568	13.6712	7.30159	0.0706461	1	1	36	14	0.0839028	0.589658	0.64538	24.8356	11.4613	0.15274	0.0677804	0.0677804
AT1G09410	0.0435187	0.0616424	12.0241	0.349862	0.135314	1	1	32	20	0.169279	0.179931	0.242121	22.012	18.205	0.708661	0.0746968	0.0746968
AT1G09415	0.00525786	0.0120175	21.9341	14.4129	4.36582	0.0757376	0.183224	24	14	3.85081	0.00351567	0.00837796	22.967	14.2446	15.86	4.68055	0.295117
AT1G09420	0.189269	0.214526	17.0598	16.2361	1.16316	1	1	20	14	1.80485	0.504323	0.567653	18.5299	15.3031	6.98203	1.16596	0.166994
AT1G09421	0.258244	0.28253	18.2283	16.1868	0.377972	1	1	36	24	0.540534	0.607868	0.662127	27.1142	21.0768	1.28937	0.0458524	0.0355618
AT1G09430	4.41895e-06	0.000268245	23.2093	10.5773	17.411	0.00451178	0.0281815	24	12	16.7729	3.7344e-07	1.22952e-05	23.6047	11.2799	50.4603	17.2462	0.341778
AT1G09440	0.00100808	0.00417396	12.1707	4.30532	1.01806	0.881175	1	36	30	0.597713	0.00712964	0.0150856	24.0854	14.2956	10.0156	1.05748	0.105583
AT1G09450	0.251362	0.27582	13.2625	6.02695	0.4829	1	1	28	20	0.51702	0.598459	0.653499	20.6312	12.0561	4.10437	0.00978577	0.00238423
AT1G09460	0.017775	0.0299513	24.95	7.0264	0.967482	0.0409282	0.116564	28	6	0.571146	0.00598434	0.0130098	26.475	6.56454	2.79347	1.00607	0.360151
AT1G09470	0.0187591	0.0312136	24.1939	19.138	1.6538	0.578372	0.88172	28	18	2.36103	0.0599297	0.094091	26.097	18.71	11.8526	1.69843	0.143296
AT1G09480	0.066695	0.0881272	23.0751	17.3735	0.659986	0.881175	1	24	18	0.459403	0.225331	0.292854	23.5376	17.6874	2.60778	0.80775	0.309746
AT1G09483	0.032303	0.0482384	32.7213	29.7587	0.0646375	1	1	0	NaN	0	0.143186	0.199286	32.7213	29.7587	0.034722	0.0605201	0.0605201
AT1G09490	0.00454078	0.0108165	22.9425	14.8965	7.72257	0.010081	0.045481	24	16	6.00303	0.000503155	0.0017366	23.4713	15.4437	31.98	8.75347	0.273717
AT1G09500	0.0365896	0.053458	28.3121	18.9268	1.26104	0.578372	0.88172	28	18	1.62302	0.102755	0.150154	28.156	18.4614	4.05169	1.31871	0.325472
AT1G09510	0.0400134	0.0575563	22.427	9.11429	0.0364235	1	1	0	NaN	0	0.168798	0.229589	22.427	9.11429	0.0219792	0.040086	0.040086
AT1G09520	0.000753582	0.00355228	12.097	0.638312	2.73449	0.225973	0.418954	12	2	2.16376	0.00164806	0.00447649	12.0485	1.32192	14.4951	2.67299	0.184406
AT1G09530	0.000189218	0.00166129	21.3476	13.5035	9.24998	0.578372	0.88172	24	14	8.21321	0.00110753	0.00324414	22.6738	13.7844	18.0904	10.4553	0.577947
AT1G09540	0.00284624	0.00786532	24.4908	9.54667	0.138222	1	1	28	12	0.166516	0.0195302	0.0358237	26.2454	10.7393	0.345192	0.133696	0.133696
AT1G09550	0.425847	0.435317	29.791	8.81124	0.00727288	1	1	0	NaN	0	0.789382	0.805567	29.791	8.81124	0.00236516	0.00734194	0.00734194
AT1G09560	0.184496	0.209664	26.2632	16.8248	4.16352	1	1	36	18	5.48897	0.496318	0.559898	31.1316	17.7547	43.0076	3.70878	0.0862354
AT1G09570	5.25834e-05	0.000857274	23.6213	8.91137	7.92065	1.35031e-05	0.00253231	24	10	6.89385	1.56675e-08	1.76576e-06	23.8107	9.45195	21.7887	8.05114	0.369509
AT1G09575	0.000373328	0.00236721	23.7619	7.80166	0.935537	0.00451178	0.0281815	24	8	0.953372	2.40767e-05	0.000179404	23.881	7.90053	2.1303	0.982638	0.461267
AT1G09580	0.00107264	0.00432787	26.7919	10.7138	3.91051	0.00185343	0.0175761	28	12	3.45434	2.80882e-05	0.000199528	27.396	11.3483	14.0588	4.0001	0.284526
AT1G09590	0.00147367	0.00522312	22.0552	0.0862885	53.5033	0.0409282	0.116564	24	0	47.7954	0.000646328	0.00211167	23.0276	0.0450464	273.922	54.0544	0.197335
AT1G09600	0.00700085	0.014728	28.5143	21.0439	0.20562	0.133629	0.280266	28	22	0.222053	0.0074602	0.0156859	28.2571	21.5281	1.01551	0.211395	0.208168
AT1G09610	0.166972	0.192238	19.4732	13.1319	0.173644	1	1	28	18	0.279047	0.46584	0.531673	23.7366	15.6331	0.829396	0.0528109	0.0528109
AT1G09620	0.155858	0.181079	21.4624	18.4512	3.76935	1	1	28	26	4.38379	0.445569	0.512816	24.7312	22.113	51.8663	1.94396	0.0374803
AT1G09630	0.0104726	0.0198528	22.9425	14.9484	2.56745	0.578372	0.88172	28	14	2.55037	0.0369878	0.0621019	25.4713	14.6659	21.6376	2.69644	0.124619
AT1G09640	0.0790141	0.101515	21.6957	20.5767	9.66707	1	1	20	2	14.8217	0.279562	0.350867	20.8478	0.504755	182.062	9.23561	0.0507278
AT1G09645	0.00358492	0.00919047	23.6213	12.1842	3.07638	0.000686378	0.0115507	24	14	2.46439	3.42396e-05	0.000229065	23.8107	13.0857	18.462	3.25274	0.176186
AT1G09650	0.308389	0.328647	33.8305	17.4482	0.142081	0.881175	1	12	4	0.0507804	0.625798	0.67791	22.9153	9.72853	0.523313	0.0369911	0.0369911
AT1G09660	0.00256675	0.00735393	23.0751	18.1039	7.0514	0.0209531	0.0732016	24	18	7.32495	0.000582484	0.00194441	23.5376	18.06	44.5393	7.92859	0.178013
AT1G09680	0.0160591	0.0276888	26.2632	13.0934	0.290862	0.578372	0.88172	24	16	0.3387	0.0527475	0.0842767	25.1316	14.6418	1.23787	0.318346	0.257172
AT1G09690	0.0490449	0.0680705	21.4624	2.20653	33.6491	0.0757376	0.183224	24	2	30.7367	0.0244993	0.0435745	22.7312	2.11562	450.14	36.7636	0.0816715
AT1G09700	0.0128557	0.0232677	20.4718	0.0578745	0.86335	0.367825	0.614536	24	22	0.697994	0.0300463	0.0518894	22.2359	21.3408	7.20348	0.855916	0.11882
AT1G09710	0.098039	0.122285	23.345	18.7182	0.601133	0.881175	1	24	20	0.698756	0.297948	0.37051	23.6725	19.3539	4.34376	0.63271	0.145659
AT1G09730	0.0395056	0.0569446	20.1616	15.561	1.55789	1	1	20	14	1.6718	0.167161	0.227718	20.0808	14.7776	14.3463	1.49668	0.104325
AT1G09740	0.00075383	0.00355273	24.3415	10.955	3.74129	0.010081	0.045481	24	14	3.24469	9.71766e-05	0.000491375	24.1707	12.4889	13.485	3.3507	0.248476
AT1G09750	0.00103631	0.00424241	25.7548	7.41388	73.2409	0.010081	0.045481	28	8	35.947	0.000130266	0.00061138	26.8774	7.70815	179.873	70.8082	0.393656
AT1G09760	0.0176554	0.0297946	21.4624	16.3346	6.26726	0.0757376	0.183224	24	16	5.68901	0.0101855	0.0204636	22.7312	16.2272	65.8988	6.81874	0.103473
AT1G09770	0.000737555	0.00351061	19.285	15.3259	5.76772	0.0757376	0.183224	24	14	4.22508	0.000602884	0.0019987	21.6425	14.9121	38.0869	5.47019	0.143624
AT1G09780	0.0114828	0.0213077	30.015	16.766	33.7298	0.00451178	0.0281815	24	20	27.7577	0.000563047	0.00189422	27.0075	18.7962	143.217	34.1804	0.238661
AT1G09794	0.0090914	0.0178358	21.9341	17.0717	1.32822	0.00185343	0.0175761	24	18	1.51352	0.000202054	0.000858097	22.967	17.5505	4.20527	1.42292	0.338364
AT1G09795	0.00256092	0.00734171	21.0105	15.7563	32.3264	0.010081	0.045481	24	16	44.3312	0.000298557	0.0011574	22.5053	15.9404	150.714	43.9344	0.291509
AT1G09800	0.0569856	0.0771368	21.5784	21.4882	0.595777	1	1	20	0	0.640144	0.220247	0.287154	20.7892	20.7457	5.07573	0.608178	0.119821
AT1G09810	0.0281117	0.0430209	22.1778	19.1519	1.92397	1	1	20	0	1.9116	0.128515	0.181605	21.0889	19.6502	11.9432	2.0546	0.17203
AT1G09812	0.00412706	0.0101168	26.6133	21.0171	0.504417	0.0757376	0.183224	24	20	0.374154	0.00283525	0.00699326	25.3067	20.537	1.92982	0.447541	0.231909
AT1G09815	0.204454	0.229694	28.1127	11.7015	2.50069	1	1	32	12	3.27126	0.529006	0.590691	30.0563	11.8908	31.4694	2.08274	0.0661831
AT1G09820	0.00137837	0.0050041	20.5773	16.2933	0.737884	0.0757376	0.183224	20	18	0.603032	0.00106141	0.00313829	20.2887	17.1623	2.88424	0.71853	0.249123
AT1G09830	7.67262e-05	0.00104734	23.7619	20.9159	7.57547	0.000223415	0.00729427	24	22	6.95906	3.23666e-07	1.11579e-05	23.881	21.4558	32.6338	7.58882	0.232545
AT1G09840	0.000269732	0.00200414	20.6839	16.8215	5.90639	0.000686378	0.0115507	24	18	7.4292	3.05518e-06	4.44143e-05	22.342	17.4632	33.542	7.27378	0.216856
AT1G09850	0.000353522	0.00230215	21.0105	15.9649	7.90581	0.00451178	0.0281815	24	16	10.2895	2.28863e-05	0.000173972	22.5053	16.0521	26.1562	10.9044	0.416895
AT1G09860	0.1236	0.149213	18.4815	15.0065	0.0498855	0.881175	1	12	2	0.0311188	0.350396	0.42381	15.2407	15.078	0.0894046	0.0352463	0.0352463
AT1G09870	0.00136144	0.00497413	21.0105	15.5704	2.88349	0.010081	0.045481	24	16	3.13255	0.00016739	0.000742753	22.5053	15.8408	22.4849	3.87966	0.172545
AT1G09880	0.0598426	0.0804053	17.3565	3.00666	0.196897	1	1	28	20	0.181948	0.228362	0.296251	22.6783	21.4028	0.692572	0.128013	0.128013
AT1G09890	0.124232	0.149861	17.7422	0.11331	0.54514	1	1	28	22	0.735743	0.383331	0.456701	22.8711	20.4937	2.94409	0.0655222	0.0222555
AT1G09900	0.0570016	0.077154	19.8607	18.5771	1.23307	1	1	28	24	1.39346	0.220293	0.287198	23.9303	21.4477	15.1231	1.0466	0.0692053
AT1G09910	0.000210009	0.0017576	21.6957	14.3582	2.1914	0.00451178	0.0281815	24	14	2.09604	1.4089e-05	0.000124601	22.8478	14.2243	9.22457	2.35691	0.255503
AT1G09920	0.00035529	0.0023084	22.9425	13.8439	5.73861	0.0209531	0.0732016	24	14	6.40433	9.53485e-05	0.000483905	23.4713	13.9272	35.7248	6.34305	0.177553
AT1G09930	0.490712	0.498042	16.0321	7.90104	0.0102954	1	1	28	20	0.0253579	0.840049	0.851638	22.0161	13.2879	0.013027	0.000818406	0.000818406
AT1G09932	0.176895	0.202184	23.345	14.6705	1.26381	1	1	32	16	1.05694	0.483313	0.547945	27.6725	15.6131	3.3818	1.17436	0.34726
AT1G09940	0.000357456	0.0023152	22.427	13.2643	3.45015	6.1553e-05	0.00441262	24	14	2.78746	4.09953e-07	1.28748e-05	23.2135	13.6353	11.3504	3.6946	0.325504
AT1G09950	0.197485	0.22273	12.4361	3.28538	0.0968587	1	1	36	10	0.109399	0.517825	0.580223	24.2181	6.56259	0.252587	0.0504821	0.0504821
AT1G09960	0.0157354	0.0272651	18.1455	16.9784	0.638871	0.225973	0.418954	24	18	0.673965	0.0236074	0.0422221	21.0727	17.761	3.72854	0.741527	0.198878
AT1G09970	0.000625775	0.00319048	24.642	14.0173	13.0826	0.367825	0.614536	24	18	14.0136	0.00215828	0.00558376	24.321	16.0377	34.0818	14.2047	0.416783
AT1G09980	0.00189745	0.00608969	21.234	15.6211	3.18544	0.000686378	0.0115507	24	16	3.02181	1.89512e-05	0.00015277	22.617	15.8583	17.4868	3.41037	0.195025
AT1G09995	0.0761167	0.098462	30.4733	13.1418	0.497414	1	1	36	8	0.532282	0.272154	0.343261	33.2366	10.8597	4.41745	0.396546	0.0897681
AT1G10000	0.00171025	0.0057241	32.4553	28.4528	0.288729	0.0409282	0.116564	36	30	0.332129	0.000739665	0.00235204	34.2276	29.2648	1.11925	0.271442	0.242521
AT1G10010	0.425847	0.435317	29.791	8.81124	0.0125823	1	1	0	NaN	0	0.789382	0.805567	29.791	8.81124	0.0040918	0.0127018	0.0127018
AT1G10020	0.0008969	0.00389932	24.0482	1.24418	5.44162	0.010081	0.045481	24	2	4.85318	0.000114049	0.000552381	24.0241	1.62247	19.9265	6.10081	0.306166
AT1G10030	0.119238	0.144662	22.6818	10.7725	1.15156	0.578372	0.88172	12	4	1.23557	0.253385	0.323292	17.3409	7.0081	21.2995	0.108835	0.00510972
AT1G10040	0.017237	0.0292487	33.2667	16.007	0.844259	0.0409282	0.116564	24	16	0.569877	0.0058249	0.012721	28.6333	16.4332	2.6841	0.918286	0.342121
AT1G10050	0.000203005	0.00172646	21.8142	13.7049	0.919535	0.000223415	0.00729427	24	14	0.76045	8.12239e-07	1.92376e-05	22.9071	13.877	3.59172	0.979373	0.272676
AT1G10060	0.000147927	0.00146094	22.8114	11.8644	9.76545	0.0757376	0.183224	24	12	10.3476	0.000138917	0.000643273	23.4057	11.9382	19.1718	10.0402	0.523697
AT1G10070	4.01534e-05	0.00075457	23.6213	12.0966	0.793205	0.010081	0.045481	24	12	0.859863	6.36321e-06	7.25156e-05	23.8107	12.0495	0.90412	0.826096	0.826096
AT1G10090	0.00463249	0.0109603	24.0482	13.1798	4.80295	0.00451178	0.0281815	28	12	5.59389	0.000246122	0.000998199	26.0241	12.708	13.9212	5.56031	0.399413
AT1G10095	0.00149997	0.00528519	19.3786	17.3117	0.847523	0.578372	0.88172	24	18	0.565564	0.00698358	0.0148234	21.6893	17.8215	3.40897	0.778373	0.228331
AT1G10110	0.0625226	0.0834275	19.665	0.497175	0.0844987	0.881175	1	20	2	0.0571965	0.214794	0.281186	19.8325	1.24233	0.289311	0.0804279	0.0804279
AT1G10120	0.0211702	0.0343061	21.0105	16.0267	2.60105	0.578372	0.88172	20	18	1.75562	0.066152	0.102528	20.5053	17.048	17.6029	2.89572	0.164502
AT1G10130	0.00232805	0.00689589	20.7917	16.6488	4.13394	0.0209531	0.0732016	24	18	3.19123	0.000533075	0.00181527	22.3958	17.3651	21.7803	3.96623	0.182102
AT1G10140	2.56917e-05	0.000616065	23.6213	10.0825	2.08971	0.00451178	0.0281815	24	10	1.79519	1.96713e-06	3.36104e-05	23.8107	10.0422	3.24582	2.09647	0.645898
AT1G10150	0.000965285	0.00407495	18.7418	10.4516	1.68609	0.0757376	0.183224	20	10	1.73053	0.000769361	0.00242737	19.3709	10.2439	11.5889	1.88928	0.163026
AT1G10155	0.000230697	0.00184259	31.6825	0.905414	1.46837	0.000686378	0.0115507	24	8	1.76608	2.6378e-06	4.07911e-05	27.8413	5.03803	10.0687	1.69754	0.168596
AT1G10170	0.0303333	0.0458077	12.673	11.2635	1.24608	1	1	20	14	1.75054	0.136364	0.190981	16.3365	12.9776	12.7932	0.785855	0.0614276
AT1G10180	0.00184922	0.00599494	21.3476	14.4728	1.39481	0.133629	0.280266	24	14	1.51938	0.00229952	0.00589066	22.6738	14.2991	12.9182	1.48401	0.114878
AT1G10200	0.000133726	0.00138831	24.0482	12.3544	37.4796	6.1553e-05	0.00441262	24	14	34.3977	1.61458e-07	7.20933e-06	24.0241	13.178	80.8784	40.4438	0.500057
AT1G10210	0.000203513	0.00172916	22.9425	12.3515	1.98493	0.0409282	0.116564	24	12	1.57441	0.000105748	0.000522433	23.4713	12.1859	4.63802	2.22092	0.47885
AT1G10220	0.0517639	0.0711576	21.1217	16.8487	0.0758604	0.578372	0.88172	24	18	0.0793306	0.134982	0.189385	22.5608	17.4586	0.10633	0.0703316	0.0703316
AT1G10230	0.0128646	0.0232802	21.8142	15.4192	3.62212	0.133629	0.280266	24	16	4.44153	0.0126627	0.0246749	22.9071	15.7316	21.5676	3.99419	0.185194
AT1G10240	0.0497506	0.0688836	21.1217	17.9957	0.416408	0.578372	0.88172	28	18	0.541596	0.130874	0.184383	24.5608	18.3575	5.99499	0.418394	0.0697906
AT1G10270	0.00214487	0.00655647	23.6213	21.6032	1.61462	0.0757376	0.183224	24	22	1.29488	0.00157983	0.00432492	23.8107	21.8014	6.63343	1.62141	0.24443
AT1G10280	0.0259119	0.0403016	23.6213	15.8921	0.666718	0.578372	0.88172	24	18	0.844488	0.0779397	0.118318	23.8107	16.9388	4.04081	0.798837	0.197692
AT1G10290	0.00220412	0.00666695	21.3476	17.4841	6.03278	0.0757376	0.183224	24	18	5.47631	0.00161891	0.00441081	22.6738	17.7878	45.605	6.21832	0.136352
AT1G10300	0.189287	0.214527	21.6957	1.97374	0.0320477	1	1	24	0	0.0475552	0.504354	0.567653	22.8478	1.03928	0.040161	0.0325853	0.0325853
AT1G10310	0.0176653	0.0297963	23.2093	15.4256	4.64292	0.225973	0.418954	24	16	5.36934	0.0260409	0.0459124	23.6047	15.7124	32.1553	5.49954	0.171031
AT1G10320	0.13182	0.157966	18.8302	16.5495	2.04063	0.578372	0.88172	20	18	2.50969	0.272475	0.343609	19.4151	17.2686	7.96031	1.89785	0.238414
AT1G10330	0.295313	0.316873	18.1455	15.1482	0.137819	1	1	32	20	0.186954	0.655512	0.700356	25.0727	18.3008	1.31023	0.107818	0.0822898
AT1G10340	0.00269129	0.00758283	22.6818	12.9191	0.555555	0.881175	1	20	16	0.209829	0.0167054	0.0313411	21.3409	14.6141	1.06912	0.552049	0.516357
AT1G10350	0.005998	0.0131999	24.642	13.2016	1.71709	0.0757376	0.183224	24	14	1.75437	0.00395073	0.00922625	24.321	13.6084	7.75482	1.93984	0.250146
AT1G10360	0.00022923	0.00183462	22.3017	0.0855822	5.89984	1	1	12	6	5.74031	0.00215035	0.00556571	17.1508	4.32062	57.8782	3.06903	0.0530258
AT1G10370	4.41195e-07	9.07236e-05	24.0482	22.7527	54.4865	1.35031e-05	0.00253231	24	0	54.2435	1.59937e-10	1.56219e-07	24.0241	23.377	53.093	54.2545	1.02188
AT1G10380	0.0732859	0.0953367	25.4268	17.0193	1.14596	0.367825	0.614536	24	18	0.978884	0.124364	0.176609	24.7134	17.5384	9.07493	1.32278	0.145762
AT1G10385	0.0393723	0.0567874	19.665	12.1799	0.0146753	1	1	0	NaN	0	0.16673	0.227224	19.665	12.1799	0.00843543	0.0146753	0.0146753
AT1G10390	0.0310952	0.0467895	19.7624	18.8765	4.27905	0.367825	0.614536	20	0	5.85745	0.0625733	0.0977086	19.8812	19.4356	30.0107	4.20536	0.140129
AT1G10400	0.180727	0.206	29.3529	21.7691	0.0315482	1	1	32	28	0.0322071	0.489908	0.554107	30.6765	24.7963	0.0251154	0.0243684	0.0243684
AT1G10410	8.81937e-05	0.00113145	22.3017	14.5031	4.66928	0.000686378	0.0115507	24	16	3.62864	1.06662e-06	2.30661e-05	23.1508	15.2446	16.5396	5.04061	0.304761
AT1G10417	0.432423	0.441674	14.6227	3.75646	0.189619	1	1	12	6	0.139115	0.794945	0.810574	13.3114	5.03763	1.00642	0.143019	0.142106
AT1G10430	0.0046141	0.0109334	23.9042	14.7143	3.93324	0.0757376	0.183224	24	18	3.35954	0.00313086	0.00759769	23.9521	16.3539	28.399	4.28713	0.15096
AT1G10450	0.035276	0.05181	23.6213	21.45	2.09515	0.578372	0.88172	28	24	2.83353	0.0998116	0.146494	25.8107	22.7808	10.8786	2.09997	0.193036
AT1G10455	0.0740253	0.0961333	25.1069	22.5203	0.110667	1	1	28	0	0.1292	0.266739	0.33752	26.5535	25.1856	0.0789207	0.104446	0.104446
AT1G10460	0.178122	0.203447	17.4323	3.77633	0.160636	1	1	28	24	0.0771763	0.485434	0.549975	22.7162	0.837896	0.909947	0.00135778	0.00135778
AT1G10470	0.000158944	0.00151954	22.9425	19.8101	12.8447	0.010081	0.045481	24	20	13.8096	2.29837e-05	0.000174477	23.4713	19.913	76.7055	13.3425	0.173945
AT1G10480	0.0015316	0.00535559	33.5462	10.0465	0.072314	0.0209531	0.0732016	36	10	0.0762148	0.000364144	0.00135303	34.7731	10.0366	0.0791413	0.0815841	0.0815841
AT1G10490	0.000271104	0.00200924	23.2093	21.616	8.96481	0.0409282	0.116564	24	22	7.4096	0.000137687	0.000638703	23.6047	21.8109	23.4534	9.03285	0.38514
AT1G10500	0.0070949	0.0148671	26.0915	14.3538	20.2628	0.010081	0.045481	24	16	23.7839	0.000754253	0.00239032	25.0458	15.2378	114.916	24.7021	0.214959
AT1G10510	0.00669753	0.0142627	20.6839	0.76936	11.9191	0.010081	0.045481	24	22	9.54615	0.0007159	0.00228914	22.342	21.8266	62.0896	9.984	0.1608
AT1G10520	0.0569115	0.077041	25.7548	23.9104	0.771877	0.881175	1	28	22	0.886589	0.200233	0.26516	26.8774	23.0353	1.737	0.472135	0.27181
AT1G10522	0.295309	0.316873	32.9917	31.7297	3.59093	1	1	28	0	3.54382	0.655507	0.700356	30.4959	29.9126	54.3974	3.44424	0.0633163
AT1G10530	0.0031969	0.00850973	20.7917	18.4545	0.274423	0.0209531	0.0732016	24	20	0.277549	0.00071078	0.00227724	22.3958	19.2708	0.523887	0.252765	0.252765
AT1G10540	0.0789563	0.101466	28.1127	22.5268	0.191413	1	1	28	22	0.145041	0.279415	0.350772	28.0563	22.2629	0.778726	0.191303	0.191303
AT1G10550	0.0094412	0.0183547	25.7548	7.1659	0.530572	0.0757376	0.183224	28	8	0.49877	0.00589429	0.0128522	26.8774	7.57875	0.688123	0.517647	0.517647
AT1G10560	0.00388196	0.00970574	12.9191	10.0399	0.0904446	1	1	20	14	0.0509283	0.0254324	0.044968	16.4595	12.1565	0.292577	0.029812	0.029812
AT1G10570	0.0280179	0.0428982	18.3963	17.4449	3.16419	0.881175	1	20	18	2.9905	0.116071	0.166531	19.1982	17.7418	14.9176	3.24168	0.217305
AT1G10580	0.0167082	0.028556	20.5773	16.5011	2.43689	0.367825	0.614536	24	16	2.28791	0.0374396	0.0627886	22.2887	16.3663	18.6828	2.63762	0.141179
AT1G10585	0.120581	0.146043	21.234	16.6224	0.846181	0.881175	1	20	18	0.372957	0.344466	0.417721	20.617	17.3474	1.37881	0.48345	0.350629
AT1G10586	0.173571	0.198819	14.106	7.81668	0.0585467	1	1	0	NaN	0	0.477522	0.542447	14.106	7.81668	0.0400107	0.0703666	0.0703666
AT1G10590	0.00479643	0.0112539	23.9042	12.4255	14.3485	0.133629	0.280266	24	14	11.1674	0.00535352	0.0118573	23.9521	13.2112	103.887	15.5913	0.15008
AT1G10600	0.000384785	0.00241438	22.427	13.1596	3.69183	0.00451178	0.0281815	28	14	5.1595	2.4763e-05	0.000182833	25.2135	13.7007	21.144	5.16213	0.244142
AT1G10610	0.0852739	0.108582	15.7165	3.04133	1.06923	1	1	20	14	0.94914	0.295209	0.367728	17.8583	16.9074	6.76273	0.849931	0.125679
AT1G10630	0.000133645	0.00138831	22.5537	14.5823	13.8899	0.010081	0.045481	24	16	10.9863	1.9559e-05	0.000156166	23.2768	15.2839	101.024	15.4124	0.152561
AT1G10640	0.00207397	0.00642499	24.4908	17.2699	2.92319	0.0409282	0.116564	24	18	4.03945	0.000880603	0.00270127	24.2454	17.6405	15.4655	3.50212	0.226447
AT1G10650	1.46423e-05	0.000473459	23.4824	20.5753	6.54317	0.00185343	0.0175761	24	22	6.11046	4.99955e-07	1.43451e-05	23.7412	21.2824	17.75	6.77363	0.381613
AT1G10657	0.00394009	0.00980298	23.7619	19.5906	7.00759	0.0757376	0.183224	24	20	7.18309	0.00272064	0.00675965	23.881	19.7948	21.8351	7.3024	0.334434
AT1G10660	1.25297e-05	0.000439044	33.5462	13.948	5.24387	0.00185343	0.0175761	24	18	7.63977	4.31437e-07	1.3134e-05	28.7731	16.7716	28.2115	6.06828	0.2151
AT1G10670	0.00027981	0.00203895	20.1616	17.0978	18.067	0.000223415	0.00729427	24	18	27.7785	1.09948e-06	2.35521e-05	22.0808	17.643	217.218	25.85	0.119005
AT1G10680	0.245086	0.269568	17.982	12.0375	0.00430738	1	1	0	NaN	0	0.589713	0.64538	17.982	12.0375	0.00219799	0.00432594	0.00432594
AT1G10682	0.000421876	0.0025519	24.95	8.74776	7.9052	0.010081	0.045481	28	8	8.13724	5.68528e-05	0.000330952	26.475	8.42336	17.9032	7.97087	0.445221
AT1G10690	0.0053281	0.0121181	21.0105	12.9358	0.90276	0.0409282	0.116564	24	14	0.87963	0.00205655	0.00536198	22.5053	13.4921	3.00149	0.892983	0.297514
AT1G10700	0.000310982	0.00215236	26.0915	11.0869	2.62937	0.00185343	0.0175761	24	14	2.4282	8.85699e-06	9.0587e-05	25.0458	12.6263	23.0038	2.67802	0.116417
AT1G10710	0.00290503	0.00797513	25.2658	10.5569	0.131694	0.473099	0.786886	24	10	0.0897533	0.0104311	0.0208984	24.6329	10.2781	0.154418	0.134178	0.134178
AT1G10720	0.000439326	0.00261454	21.9341	13.4595	2.02732	0.010081	0.045481	24	14	1.87264	5.9025e-05	0.000339466	22.967	13.7454	11.5477	2.12221	0.183777
AT1G10730	0.000592798	0.00310187	19.5686	17.9114	1.25892	0.00451178	0.0281815	24	18	1.36387	3.6994e-05	0.000242264	21.7843	18.1388	6.09266	1.57818	0.259029
AT1G10740	0.000627003	0.00319526	24.4908	23.6675	8.97236	0.000686378	0.0115507	24	0	7.4452	6.73887e-06	7.50107e-05	24.2454	23.8379	29.9948	9.2678	0.308981
AT1G10750	0.290049	0.311592	16.3607	16.0153	0.239123	1	1	20	18	0.287873	0.649044	0.694154	18.1803	17.0794	2.8677	0.196394	0.0684851
AT1G10760	7.80387e-05	0.00105928	23.0751	12.3057	80.0815	0.000686378	0.0115507	24	14	73.9991	9.50353e-07	2.13188e-05	23.5376	13.1413	107.429	86.0032	0.800557
AT1G10770	0.00751676	0.0155276	22.0552	10.766	0.232049	0.0409282	0.116564	24	12	0.230196	0.00279546	0.00691402	23.0276	11.3772	0.193623	0.237149	0.237149
AT1G10780	0.207096	0.232295	23.9042	11.2887	0.66737	1	1	28	12	0.813654	0.533183	0.594562	25.9521	11.6891	7.84424	0.627912	0.0800476
AT1G10790	0.0712507	0.093118	32.4553	3.34097	0.0924209	1	1	36	32	0.0562016	0.259463	0.329827	34.2276	34.0878	0.736708	0.0823247	0.0823247
AT1G10800	0.239929	0.265253	12.8774	1.81412	0.242387	1	1	28	0	0.224202	0.582407	0.640675	20.4387	1.43967	0.969373	0.00541584	0.00541584
AT1G10810	0.163318	0.188558	21.1217	15.1202	0.165319	1	1	24	12	0.163113	0.459259	0.525399	22.5608	13.7154	0.396521	0.172697	0.172697
AT1G10820	0.0125636	0.0228591	21.9341	17.2882	3.24338	0.0757376	0.183224	24	18	2.63248	0.0075718	0.0158821	22.967	17.6638	18.0471	3.43886	0.190549
AT1G10830	9.40928e-05	0.0011689	23.6213	12.8414	7.6061	0.010081	0.045481	24	14	7.60088	1.41034e-05	0.000124601	23.8107	13.4169	42.0704	8.49075	0.201822
AT1G10840	0.000223264	0.00180983	21.5784	20.7662	8.86139	0.0757376	0.183224	24	22	7.23436	0.000202704	0.000860261	22.7892	21.4108	121.754	8.65616	0.0710952
AT1G10850	0.000704259	0.00341131	20.0603	18.4911	2.29558	0.367825	0.614536	24	20	2.03036	0.00239836	0.00609523	22.0302	19.3327	16.3607	2.40709	0.147127
AT1G10865	0.00331721	0.00871771	25.1069	12.405	3.6407	0.00185343	0.0175761	24	14	3.14191	7.99228e-05	0.000424456	24.5535	13.2272	21.8798	3.99313	0.182503
AT1G10870	0.0435384	0.0616619	23.345	12.4245	1.46358	0.133629	0.280266	24	14	1.42948	0.0357621	0.0602989	23.6725	13.2039	14.9777	1.67474	0.111815
AT1G10890	0.0267699	0.0413771	23.9042	19.0785	6.68093	0.225973	0.418954	24	18	6.69858	0.0369479	0.0620448	23.9521	18.5404	29.3181	7.90213	0.269531
AT1G10900	0.000438041	0.00260955	24.4908	1.25014	5.99179	0.010081	0.045481	28	0	6.2388	5.88653e-05	0.000338963	26.2454	0.669851	20.7885	6.49142	0.31226
AT1G10910	0.124439	0.150065	21.5784	19.6479	3.41194	1	1	28	24	6.6513	0.383763	0.457123	24.7892	21.9097	33.7335	3.0625	0.0907852
AT1G10920	0.0059344	0.0130956	21.234	14.6427	0.724214	0.010081	0.045481	24	16	0.794202	0.000641566	0.00210197	22.617	15.3372	3.67419	0.910741	0.247875
AT1G10930	0.00715084	0.0149536	17.7422	0.242125	1.67018	0.881175	1	20	18	1.5259	0.0382292	0.063907	18.8711	18.0563	12.4865	1.6787	0.134442
AT1G10940	0.0555078	0.0754458	24.3415	10.6513	5.09628	1	1	24	12	5.78471	0.215994	0.282426	24.1707	11.331	47.24	4.45484	0.0943023
AT1G10950	0.00349557	0.00904151	25.4268	12.249	7.73098	0.010081	0.045481	24	14	6.95463	0.000396556	0.0014433	24.7134	13.1607	75.1193	8.44246	0.112387
AT1G10960	0.0004414	0.0026218	27.9161	16.8247	205.557	0.0409282	0.116564	28	18	224.28	0.00021537	0.000900058	27.958	17.4115	565.914	210.324	0.371654
AT1G10970	0.0269796	0.0416363	19.4732	19.3795	2.7361	0.0757376	0.183224	20	0	1.79413	0.0146983	0.0280698	19.7366	19.6891	7.1885	2.71736	0.378016
AT1G10980	0.214339	0.239629	15.0642	6.85881	0.0876867	1	1	24	18	0.154606	0.544464	0.605241	19.5321	11.7711	0.221146	0.0808223	0.0808223
AT1G10990	3.23636e-05	0.000674649	22.6818	10.2416	1.58896	0.00451178	0.0281815	28	8	1.26347	2.44426e-06	3.88732e-05	25.3409	9.34127	2.97306	1.28087	0.430825
AT1G11000	0.075312	0.0975664	25.1069	10.8408	0.919077	0.578372	0.88172	24	12	0.997341	0.180055	0.242258	24.5535	11.4393	5.42722	0.922184	0.169918
AT1G11010	0.254714	0.279149	28.7194	9.87423	0.047541	1	1	0	NaN	0	0.603064	0.657872	28.7194	9.87423	0.0290681	0.048775	0.048775
AT1G11020	8.10005e-05	0.00107765	24.0482	12.7301	2.4254	0.0409282	0.116564	24	12	2.52667	4.51431e-05	0.000279186	24.0241	12.3647	11.1358	2.50344	0.22481
AT1G11050	0.000118654	0.00131581	21.5784	13.4227	1.12755	0.0209531	0.0732016	24	14	1.24807	3.45697e-05	0.00023055	22.7892	13.7348	4.41343	1.31726	0.298467
AT1G11060	0.00299448	0.00814817	19.96	18.8227	1.20942	0.367825	0.614536	24	18	0.937451	0.00860351	0.0177351	21.98	18.6063	8.11205	1.19603	0.147438
AT1G11070	0.0011576	0.00452802	23.345	5.87757	0.433648	0.0583329	0.16575	24	6	0.398487	0.000715979	0.00228914	23.6725	5.93907	0.410749	0.498957	0.498957
AT1G11080	0.0339908	0.0502784	24.0482	8.72387	0.728742	0.133629	0.280266	24	10	0.662439	0.0290442	0.0504336	24.0241	9.36258	2.61422	0.660961	0.252833
AT1G11090	0.100071	0.124382	30.9457	16.4449	1.59568	1	1	28	16	2.42031	0.330422	0.403698	29.4729	16.2519	11.1407	1.604	0.143977
AT1G11100	0.134917	0.161122	32.7213	17.1474	0.0615894	1	1	28	14	0.0823319	0.405168	0.47816	30.3607	15.5453	0.328967	0.0536197	0.0536197
AT1G11112	0.0963859	0.120435	21.8142	16.9036	0.568764	1	1	24	18	0.428324	0.321871	0.394959	22.9071	17.4654	3.30279	0.594517	0.180004
AT1G11120	0.00529799	0.012073	23.2093	15.2297	0.79253	0.0757376	0.183224	24	16	0.815714	0.00353945	0.00842097	23.6047	15.6128	4.68878	0.901434	0.192254
AT1G11125	0.00452286	0.0107913	22.8114	7.90608	0.180618	1	1	20	10	0.161888	0.02894	0.0502881	21.4057	9.06087	0.940354	0.177733	0.177733
AT1G11130	0.000705213	0.0034135	22.6818	18.5591	4.55365	0.0409282	0.116564	24	20	4.61246	0.000330567	0.00125209	23.3409	19.2746	17.7378	4.69795	0.264855
AT1G11160	0.0984033	0.122668	24.642	19.8534	0.400713	1	1	28	22	0.580315	0.326569	0.400054	26.321	20.9434	1.86242	0.344763	0.185115
AT1G11170	0.000884799	0.00386967	21.4624	14.6873	1.22411	0.00451178	0.0281815	24	16	1.04469	5.36177e-05	0.000316204	22.7312	15.3548	2.3622	1.28934	0.545823
AT1G11175	1.32227e-05	0.000451693	21.6957	11.2634	2.30375	0.0209531	0.0732016	24	12	2.03285	4.46034e-06	5.68875e-05	22.8478	11.6428	7.0376	2.27898	0.323829
AT1G11180	0.000141232	0.00143261	22.5537	12.9882	4.73264	0.00451178	0.0281815	24	14	4.90204	9.72772e-06	9.62183e-05	23.2768	13.4914	16.8822	5.06673	0.300122
AT1G11185	0.00703013	0.014767	29.5704	14.4152	0.240436	0.473099	0.786886	24	18	0.255422	0.0223038	0.0401478	26.7852	16.5732	0.316247	0.243786	0.243786
AT1G11190	0.0443125	0.0625353	20.264	15.7219	1.11652	0.367825	0.614536	24	16	0.597421	0.0833973	0.125465	22.132	15.963	5.04175	1.05271	0.208799
AT1G11200	0.000419318	0.0025403	25.2658	11.7196	4.88968	0.0409282	0.116564	28	12	3.71297	0.000205477	0.00087024	26.6329	11.8839	14.7164	5.06149	0.343936
AT1G11210	3.9075e-06	0.000249828	23.9042	11.6671	7.1958	0.00451178	0.0281815	24	12	5.37759	3.32386e-07	1.13418e-05	23.9521	11.8333	5.29645	7.48997	1.41415
AT1G11220	0.034283	0.0506071	16.7029	13.8665	0.811451	0.0757376	0.183224	20	14	0.791395	0.0180551	0.0335219	18.3515	14.0406	4.13817	0.873574	0.211101
AT1G11230	0.304118	0.324494	25.2658	6.64647	0.0311961	1	1	0	NaN	0	0.666122	0.707949	25.2658	6.64647	0.0127601	0.034103	0.034103
AT1G11240	0.00136003	0.00497376	19.285	17.7008	2.42417	0.225973	0.418954	20	18	2.51764	0.00279289	0.00690841	19.6425	17.8536	14.9018	2.45167	0.164523
AT1G11250	0.0602191	0.0808185	15.968	12.9095	0.000350379	1	1	36	20	0.000491793	0.229421	0.297427	25.984	17.7213	0.000227722	5.25836e-05	5.25836e-05
AT1G11260	0.000931947	0.00399099	24.0482	8.83854	28.5283	6.1553e-05	0.00441262	24	10	19.1094	1.01385e-06	2.2191e-05	24.0241	9.41986	45.312	28.4452	0.627763
AT1G11270	0.00195436	0.00620207	23.4824	13.5964	0.550913	0.010081	0.045481	24	14	0.576986	0.000233168	0.000956597	23.7412	13.7977	2.08646	0.619036	0.296693
AT1G11280	0.00076632	0.00358707	24.95	21.8756	1.89423	0.225973	0.418954	24	22	1.62997	0.00167301	0.00452925	24.475	21.9473	13.304	1.87947	0.141272
AT1G11290	0.000536868	0.0029309	12.1707	11.6528	0.924794	0.367825	0.614536	24	16	0.645311	0.0018819	0.00499246	18.0854	14.6863	3.83707	0.646793	0.168564
AT1G11300	0.19458	0.219771	14.6227	13.8752	0.152879	1	1	16	12	0.133616	0.51309	0.575716	15.3114	13.0061	1.37769	0.152809	0.110917
AT1G11310	8.04824e-05	0.00107647	24.4908	12.6636	32.1668	0.000686378	0.0115507	24	14	28.7292	9.7841e-07	2.17117e-05	24.2454	13.3399	72.9727	35.4097	0.485246
AT1G11320	0.0031305	0.00839551	12.2831	0.305823	0.638454	0.133629	0.280266	12	2	0.585018	0.00367259	0.00868659	12.1415	1.16294	3.20527	0.655011	0.204354
AT1G11330	0.0045813	0.0108862	12.1707	0.618043	4.27346	1	1	32	20	3.96514	0.0292552	0.0507286	22.0854	18.5051	13.2428	2.04311	0.154281
AT1G11340	0.00120353	0.00462434	20.0603	13.2573	0.30633	1	1	20	14	0.268406	0.00929424	0.0189358	20.0302	13.6292	1.49067	0.286675	0.192313
AT1G11350	0.00148554	0.00525013	18.2283	0.851804	2.28557	0.0209531	0.0732016	20	18	1.30957	0.000354143	0.00132173	19.1142	18.605	18.7841	2.01547	0.107296
AT1G11360	2.87598e-05	0.000639646	24.642	10.9315	4.94802	0.0209531	0.0732016	24	12	4.72236	9.23315e-06	9.3134e-05	24.321	11.4748	17.4032	5.28928	0.303925
AT1G11362	0.0065198	0.0139961	21.9341	11.5135	0.0581237	0.578372	0.88172	24	12	0.0388757	0.024814	0.044042	22.967	11.7696	0.0352956	0.0580609	0.0580609
AT1G11380	0.0571456	0.0773382	13.9094	3.12525	0.592941	1	1	28	20	0.600727	0.220705	0.287679	20.9547	9.83794	7.01998	0.0902356	0.0128541
AT1G11390	0.0208753	0.0339385	21.234	17.5558	1.20976	0.881175	1	20	18	1.28272	0.0918946	0.136436	20.617	17.8005	8.53474	1.24129	0.145439
AT1G11400	0.00172241	0.005747	20.4718	13.8304	2.33139	0.578372	0.88172	24	12	1.76371	0.00788148	0.016458	22.2359	13.0701	17.6841	2.03328	0.114978
AT1G11410	0.00713258	0.0149354	24.0482	21.1119	2.06643	0.0209531	0.0732016	24	20	1.89544	0.00146589	0.00407196	24.0241	20.5554	12.4958	2.27149	0.181779
AT1G11420	0.00219218	0.00664972	20.0603	16.6212	0.340772	0.000686378	0.0115507	24	16	0.48158	2.16776e-05	0.00016727	22.0302	16.47	2.30368	0.478906	0.207887
AT1G11430	0.00175858	0.00582006	23.6213	23.2907	17.8339	0.367825	0.614536	24	0	20.3487	0.00539692	0.0119363	23.8107	23.644	234.941	18.3386	0.0780563
AT1G11440	0.00218371	0.00664113	31.1875	12.3621	0.596191	0.225973	0.418954	28	14	0.319529	0.00425069	0.00979309	29.5938	13.2636	9.47652	0.596836	0.0629805
AT1G11450	0.0116786	0.0216026	18.2283	15.7312	0.564462	0.0757376	0.183224	24	16	0.409861	0.00710302	0.0150401	21.1142	16.1489	4.22196	0.6246	0.147941
AT1G11460	0.0938269	0.117746	20.3673	16.5577	0.173249	1	1	20	18	0.151695	0.31585	0.388792	20.1837	17.2868	0.173407	0.169319	0.169319
AT1G11475	0.00486157	0.0113562	19.665	1.91735	12.6038	0.133629	0.280266	24	22	8.20007	0.00541747	0.0119751	21.8325	0.154652	66.172	12.1289	0.183294
AT1G11480	0.000455621	0.00267119	20.7917	14.1617	3.84625	0.0209531	0.0732016	24	14	3.41674	0.0001199	0.000574751	22.3958	14.1593	24.2076	3.9204	0.161949
AT1G11490	0.261359	0.285471	12.7949	6.80528	0.0735734	1	1	20	16	0.103725	0.612066	0.66571	16.3974	10.9197	0.163678	0.0311094	0.0311094
AT1G11500	0.0214846	0.0347195	32.4553	25.4518	0.186811	0.367825	0.614536	36	26	0.0699215	0.0461555	0.0751738	34.2276	25.7808	0.603055	0.18299	0.18299
AT1G11510	0.125492	0.15121	34.4138	21.2474	0.00854589	1	1	0	NaN	0	0.385953	0.459334	34.4138	21.2474	0.00614833	0.00854664	0.00854664
AT1G11530	3.62057e-05	0.000715025	23.345	12.2347	22.9273	0.0209531	0.0732016	24	12	22.0772	1.14489e-05	0.000107642	23.6725	12.1213	41.8167	24.6353	0.589126
AT1G11540	0.17348	0.198732	33.8305	16.6588	0.0924708	1	1	28	18	0.0939948	0.477364	0.5423	30.9153	17.5487	0.0816932	0.0814141	0.0814141
AT1G11545	0.000557322	0.00299238	28.3121	6.62689	5.96634	0.133629	0.280266	28	8	6.62167	0.000782358	0.00245812	28.156	7.31747	25.4862	5.97127	0.234294
AT1G11560	0.144909	0.169967	26.7919	20.4226	0.0336047	1	1	28	20	0.0605004	0.424823	0.493225	27.396	20.2258	0.0845864	0.0345494	0.0345494
AT1G11570	0.181708	0.206927	12.321	0.838316	0.476088	1	1	20	14	0.566215	0.491584	0.555627	16.1605	14.2862	1.95099	0.173691	0.0890267
AT1G11572	0.131692	0.157837	15.4729	13.9468	0.0726178	1	1	12	4	0.0644977	0.39867	0.472024	13.7364	1.61202	0.0458108	0.0700486	0.0700486
AT1G11580	0.0011614	0.00453758	22.9425	22.696	5.67468	0.00451178	0.0281815	24	0	6.09036	6.89538e-05	0.000380781	23.4713	23.3452	16.5038	6.04022	0.365989
AT1G11590	0.0418867	0.0597558	33.2667	30.3102	0.0204845	1	1	0	NaN	0	0.174784	0.236455	33.2667	30.3102	0.0106082	0.0190568	0.0190568
AT1G11592	0.00296265	0.00809335	27.1565	12.3348	3.06801	0.010081	0.045481	28	14	3.16469	0.000341039	0.00128243	27.5782	13.1577	15.4386	3.19311	0.206827
AT1G11600	0.000324437	0.00219747	23.2093	11.8222	3.62137	0.0757376	0.183224	24	12	3.64727	0.000285377	0.00111967	23.6047	11.913	18.1472	3.68888	0.203276
AT1G11608	0.285798	0.307338	32.7213	17.0341	0.00971004	1	1	0	NaN	0	0.643751	0.689221	32.7213	17.0341	0.00539478	0.00973078	0.00973078
AT1G11630	0.0484252	0.067314	22.3017	14.089	1.31476	0.881175	1	24	16	1.16013	0.177266	0.239177	23.1508	15.0297	6.29296	1.50769	0.239584
AT1G11640	0.276373	0.300205	12.3975	8.23572	0.110495	1	1	12	8	0.159862	0.63179	0.683389	12.1988	8.11809	0.139698	0.128052	0.128052
AT1G11650	0.00370489	0.00939022	26.973	11.8771	13.1384	0.0409282	0.116564	28	12	10.6336	0.00148512	0.00411806	27.4865	11.9416	208.084	13.1306	0.0631021
AT1G11660	0.00879174	0.0173935	20.1616	17.1576	3.11109	0.0409282	0.116564	20	18	2.96173	0.00321324	0.00777105	20.0808	17.5808	21.4593	3.10013	0.144465
AT1G11670	0.00148026	0.00523619	23.7619	21.8512	0.826726	0.133629	0.280266	24	0	0.780107	0.00188474	0.00499796	23.881	22.9208	8.17864	0.902448	0.110342
AT1G11680	0.000301275	0.00211959	26.2632	9.36203	4.90273	0.225973	0.418954	24	10	6.01069	0.000721295	0.00230374	25.1316	9.71507	54.168	6.19576	0.114381
AT1G11684	0.383718	0.398085	18.3119	4.3817	0.0297212	1	1	0	NaN	0	0.751262	0.777668	18.3119	4.3817	0.0115617	0.0297621	0.0297621
AT1G11690	0.0813594	0.104169	14.4116	8.63864	0.0246551	1	1	0	NaN	0	0.28548	0.357281	14.4116	8.63864	0.0148239	0.0256898	0.0256898
AT1G11700	0.00137592	0.00500146	24.642	20.0853	5.1274	0.0209531	0.0732016	28	20	2.76238	0.00033022	0.00125097	26.321	20.1273	14.9208	5.27638	0.353627
AT1G11710	0.00876021	0.017353	24.95	21.2021	0.344645	0.0757376	0.183224	28	22	0.289559	0.00551881	0.0121659	26.475	21.6499	1.71302	0.347489	0.202851
AT1G11720	0.0137921	0.0245736	26.0915	21.7506	7.54093	0.578372	0.88172	24	22	8.55614	0.0465153	0.0756586	25.0458	21.9187	35.9977	8.51653	0.236586
AT1G11730	0.00222359	0.00670941	25.9221	19.066	0.602832	0.010081	0.045481	24	18	0.81851	0.000262396	0.00105201	24.961	18.54	2.88296	0.892359	0.309529
AT1G11735	0.12181	0.147371	34.713	8.01158	0.507793	1	1	24	18	0.420123	0.378255	0.451705	29.3565	29.0746	1.34554	0.372338	0.27672
AT1G11740	0.00784544	0.0160174	25.1069	6.62747	0.740955	0.00451178	0.0281815	24	8	0.582544	0.000398176	0.00144759	24.5535	7.33293	0.798227	0.812792	0.812792
AT1G11750	0.000424148	0.00256025	21.1217	14.9039	17.6749	0.0757376	0.183224	20	16	12.958	0.000364475	0.00135377	20.5608	15.4784	209.961	17.9921	0.0856928
AT1G11755	0.0170276	0.0289747	24.642	16.1457	1.35012	0.133629	0.280266	32	16	1.49073	0.0161225	0.0304011	28.321	16.3583	12.1018	1.45711	0.120405
AT1G11760	0.000232276	0.00184576	21.3476	14.6043	1.58934	0.0757376	0.183224	24	14	1.53195	0.00021019	0.000884769	22.6738	14.369	7.65701	1.62422	0.212122
AT1G11770	0.0103933	0.0197408	13.1749	7.29584	0.0123224	1	1	36	2	0.00816072	0.0578555	0.0913422	24.5875	7.49085	0.00610419	0.00257007	0.00257007
AT1G11780	0.000252106	0.00193106	19.7624	18.9871	1.17297	0.00185343	0.0175761	24	20	1.46976	7.27823e-06	7.9209e-05	21.8812	19.6286	10.9482	1.75479	0.16028
AT1G11785	0.110286	0.13523	31.6825	27.6403	0.0663733	1	1	36	32	0.0711445	0.353431	0.42687	33.8413	29.8024	0.0493366	0.0665851	0.0665851
AT1G11790	0.000323169	0.00219477	20.264	17.803	6.87131	0.000686378	0.0115507	24	18	10.4081	3.62035e-06	4.95402e-05	22.132	18.0216	35.8966	10.7308	0.298937
AT1G11800	0.916768	0.916964	19.0095	13.069	0.146406	1	1	36	20	0.557584	0.996436	0.996606	27.5048	17.0949	6.84585	0.0689176	0.0100671
AT1G11810	0.0866148	0.110032	14.2571	12.1886	0.0304107	1	1	16	12	0.00438866	0.298499	0.371118	15.1286	12.14	0.0194063	0.0256282	0.0256282
AT1G11820	0.000239611	0.00187589	23.345	20.8506	9.61986	0.00451178	0.0281815	24	22	8.58016	1.59324e-05	0.000135849	23.6725	21.4215	53.3703	9.30251	0.174301
AT1G11840	6.83899e-06	0.000337515	24.3415	20.492	95.8641	0.00185343	0.0175761	24	22	83.5483	2.43163e-07	9.43747e-06	24.1707	21.2524	321.165	94.3063	0.293639
AT1G11850	0.0177996	0.0299798	24.642	19.4346	5.12119	0.578372	0.88172	24	20	4.21075	0.0574051	0.0907289	24.321	19.7245	55.9501	5.97507	0.106793
AT1G11860	0.000593045	0.00310247	23.4824	17.5805	349.33	0.00451178	0.0281815	24	18	379.215	3.70083e-05	0.000242264	23.7412	17.7901	1069.01	398.379	0.372663
AT1G11870	0.0434304	0.0615648	19.3786	16.7266	2.91975	0.367825	0.614536	20	18	1.60889	0.0820584	0.123745	19.6893	17.3576	38.752	2.50023	0.0645188
AT1G11880	0.00403177	0.00995276	20.264	15.1828	1.04009	0.367825	0.614536	24	14	0.979456	0.0111427	0.0220913	22.132	14.7464	5.55413	1.16223	0.209255
AT1G11890	0.00163619	0.00557169	23.2093	14.0915	4.64678	0.00451178	0.0281815	24	14	4.30259	9.46127e-05	0.000481021	23.6047	14.0505	44.0434	5.21461	0.118397
AT1G11900	0.000199233	0.00170702	22.9425	12.7337	0.868738	0.0209531	0.0732016	24	12	0.862712	5.58826e-05	0.000326683	23.4713	12.3814	3.40435	0.854509	0.251005
AT1G11905	0.0469923	0.0656375	23.6213	12.7964	1.43758	0.881175	1	24	12	1.30902	0.173264	0.234697	23.8107	12.4022	9.3776	1.51038	0.161062
AT1G11910	0.0015348	0.00536518	23.9042	13.3736	73.7547	0.00451178	0.0281815	28	14	70.0874	8.91931e-05	0.000460239	25.9521	13.7477	391.567	77.3916	0.197646
AT1G11915	0.482021	0.489666	27.531	12.8897	0.117118	1	1	24	12	0.189846	0.833784	0.845982	25.7655	12.4729	0.625288	0.147582	0.147582
AT1G11930	0.0141973	0.0251275	21.1217	15.1777	6.80919	0.367825	0.614536	24	14	6.15638	0.0326637	0.0557888	22.5608	14.6861	61.7665	7.16182	0.11595
AT1G11940	0.00624455	0.0135885	21.9341	15.5958	1.28937	0.00451178	0.0281815	24	16	1.30598	0.000323357	0.00123234	22.967	15.8208	6.17443	1.43313	0.232108
AT1G11950	0.00593569	0.0130972	22.427	15.134	1.11776	0.578372	0.88172	24	16	1.01195	0.0229132	0.0411248	23.2135	15.5702	4.56733	1.29738	0.284056
AT1G11960	0.00475515	0.0111828	21.9341	15.7161	1.96684	0.0757376	0.183224	24	18	1.74135	0.00321572	0.00777545	22.967	16.8408	6.56427	1.92332	0.292998
AT1G11990	0.000155097	0.00150167	22.6818	17.7267	0.480161	0.00185343	0.0175761	24	18	0.479978	4.61726e-06	5.83682e-05	23.3409	17.8737	1.09329	0.529673	0.484476
AT1G12000	0.000219367	0.00179303	21.3476	19.441	13.6107	0.0209531	0.0732016	24	20	12.6402	6.10875e-05	0.000348083	22.6738	19.7718	85.8824	13.5995	0.15835
AT1G12010	0.0204294	0.0333733	25.4268	9.3021	0.85193	0.578372	0.88172	24	12	0.885255	0.0642581	0.100016	24.7134	10.6989	2.08423	0.814835	0.390952
AT1G12013	0.0612104	0.0819518	17.5088	15.6027	0.393065	1	1	20	16	0.516521	0.232198	0.300562	18.7544	15.8581	1.02197	0.393228	0.384775
AT1G12015	0.0338647	0.0501425	25.7548	14.4758	0.266759	1	1	0	NaN	0	0.14851	0.205584	25.7548	14.4758	0.143148	0.306599	0.306599
AT1G12020	0.00186258	0.0060216	20.6839	1.17612	1.39099	0.0209531	0.0732016	24	0	1.2443	0.000435199	0.0015488	22.342	0.635198	6.09086	1.32832	0.218083
AT1G12030	0.457577	0.466047	12.5141	11.5399	0.0909337	1	1	28	0	0.135072	0.815316	0.829217	20.2571	19.4686	0.22404	0.0175229	0.0175229
AT1G12040	0.016954	0.028875	19.8607	11.2023	0.0169915	1	1	36	14	0.0162656	0.0860797	0.128996	27.9303	13.3079	0.00827828	0.0087416	0.0087416
AT1G12050	7.05553e-05	0.00100571	23.0751	12.8799	9.18549	6.1553e-05	0.00441262	24	14	9.08375	8.79641e-08	4.75926e-06	23.5376	13.4342	44.4478	9.87667	0.222209
AT1G12060	0.00030065	0.00211647	21.6957	15.0417	1.18241	0.0409282	0.116564	24	16	1.02796	0.00015142	0.000686972	22.8478	15.5362	6.21912	1.34876	0.216873
AT1G12064	0.0760501	0.0983921	21.3476	16.5318	0.124304	1	1	28	22	0.0911165	0.271983	0.3431	24.6738	19.2471	0.222264	0.0912225	0.0912225
AT1G12070	0.0622251	0.0830873	15.2366	1.65197	0.154434	1	1	20	16	0.10394	0.235024	0.303583	17.6183	16.8116	0.186933	0.111205	0.111205
AT1G12080	0.00209642	0.00646806	23.345	13.4768	11.0409	0.010081	0.045481	24	14	10.7533	0.000248634	0.00100595	23.6725	13.7374	24.2982	12.2606	0.504588
AT1G12090	0.00298303	0.00812835	23.2093	10.0865	360.434	0.000223415	0.00729427	24	10	254.01	1.01443e-05	9.90151e-05	23.6047	10.0468	745.625	329.072	0.441336
AT1G12100	0.252958	0.277446	12.1337	2.42975	0.388925	1	1	24	12	0.467235	0.600657	0.655675	18.0669	6.32564	2.46758	0.112499	0.0455909
AT1G12110	0.000841641	0.00376378	21.4624	19.6266	12.2204	0.00185343	0.0175761	24	20	12.5586	2.24175e-05	0.00017112	22.7312	19.8648	55.3166	13.7166	0.247966
AT1G12120	4.81846e-06	0.000283094	24.4908	10.7597	5.07092	0.00451178	0.0281815	24	12	6.8899	4.05321e-07	1.28375e-05	24.2454	11.3873	25.3706	6.91772	0.272667
AT1G12130	0.303347	0.324494	24	23.1321	0.0753314	1	1	12	8	0.0762229	0.665203	0.707949	18	14.6745	0.080067	0.0270624	0.0270624
AT1G12140	7.14681e-06	0.000346865	20.3673	19.5714	5.97363	0.00185343	0.0175761	24	20	6.43603	2.53525e-07	9.70806e-06	22.1837	19.9016	30.4974	6.90242	0.226328
AT1G12150	0.105312	0.129927	14.6227	0.725824	0.146639	1	1	36	34	0.157196	0.342352	0.415631	25.3114	25.2364	0.234771	0.0415324	0.0415324
AT1G12160	0.0314238	0.0471568	25.7548	10.2519	0.157598	1	1	28	12	0.127551	0.140156	0.195521	26.8774	11.1088	0.140727	0.156951	0.156951
AT1G12200	0.000279712	0.00203887	29.1387	19.2039	4.09106	0.010081	0.045481	24	20	3.84892	3.88533e-05	0.000251533	26.5693	19.8259	10.0731	4.54284	0.450987
AT1G12210	0.0013219	0.00488981	21.3476	16.3172	0.685362	0.0757376	0.183224	24	18	0.560053	0.00102212	0.00304569	22.6738	17.1681	1.74895	0.673448	0.385058
AT1G12211	0.00355345	0.00914785	12.321	0.953112	0.299519	0.133629	0.280266	20	18	0.332001	0.0041086	0.00952753	16.1605	15.9775	1.07588	0.16431	0.152722
AT1G12220	0.00347274	0.00900276	21.3476	15.1372	0.418113	0.0757376	0.183224	24	16	0.376585	0.00243114	0.00616517	22.6738	15.5967	2.6141	0.447023	0.171004
AT1G12230	0.000590042	0.00309928	22.5537	13.0547	25.0706	0.000686378	0.0115507	24	14	26.3051	6.36623e-06	7.25156e-05	23.2768	13.5257	113.674	27.6799	0.243503
AT1G12240	0.000162959	0.0015353	22.8114	21.9501	11.6103	0.367825	0.614536	20	2	11.4104	0.000642691	0.00210448	21.4057	0.66618	89.4626	12.1252	0.135533
AT1G12244	0.000493575	0.00279478	21.9341	16.5421	3.50547	0.00451178	0.0281815	24	16	3.29326	3.12098e-05	0.000214552	22.967	16.3162	21.4097	3.84426	0.179557
AT1G12250	7.38986e-05	0.00103115	23.9042	12.7912	15.5958	0.367825	0.614536	24	14	16.1327	0.000312942	0.00120065	23.9521	13.3945	89.8171	17.1603	0.191059
AT1G12260	0.156006	0.181215	16.7731	0.225239	0.356498	0.578372	0.88172	12	2	0.314993	0.307268	0.379924	14.3866	1.29547	2.03643	0.132694	0.0651603
AT1G12270	0.0575524	0.0778143	18.7418	17.5993	4.36452	0.881175	1	20	18	3.21977	0.20192	0.266971	19.3709	17.8119	40.9028	4.40902	0.107793
AT1G12280	0.001231	0.00468686	24.95	18.8474	1.06706	0.00185343	0.0175761	28	20	0.786295	3.19206e-05	0.000217967	26.475	19.4551	4.8632	1.14723	0.235901
AT1G12290	0.0465321	0.0651538	23.345	16.4407	0.171766	0.225973	0.418954	24	16	0.135856	0.0584103	0.0920755	23.6725	16.2265	0.737685	0.20278	0.20278
AT1G12294	0.0397671	0.0572511	34.4138	33.226	0.187699	1	1	36	4	0.20558	0.168005	0.228696	35.2069	1.34834	0.112334	0.164082	0.164082
AT1G12300	0.0406299	0.0583071	20.9005	15.8075	0.193474	1	1	28	16	0.213342	0.170778	0.231891	24.4503	16.2319	1.69724	0.179981	0.106043
AT1G12310	0.0158949	0.027465	22.8114	10.9061	4.31251	0.010081	0.045481	28	12	5.34108	0.00156052	0.00428558	25.4057	11.5173	40.9686	6.60623	0.161251
AT1G12320	0.000449382	0.00264513	25.2658	11.4078	3.00296	0.00185343	0.0175761	28	12	2.95903	1.24921e-05	0.00011448	26.6329	11.7196	22.7789	3.13201	0.137496
AT1G12330	0.00553368	0.0124432	22.8114	20.565	3.76691	0.0757376	0.183224	24	20	3.00709	0.00367867	0.00869834	23.4057	20.3028	22.9927	3.58119	0.155753
AT1G12340	0.0542994	0.0740674	21.6957	18.7502	0.376917	1	1	24	22	0.397256	0.212487	0.278716	22.8478	20.3449	0.563739	0.327861	0.327861
AT1G12350	0.00352772	0.00909557	20.4718	17.3449	2.31453	0.133629	0.280266	24	18	1.15789	0.00408228	0.00947494	22.2359	17.7582	18.5237	2.25113	0.121527
AT1G12360	0.00245754	0.00713963	20.5773	15.41	5.10924	0.0757376	0.183224	24	16	3.81705	0.0017848	0.00477344	22.2887	15.7754	30.8112	5.3334	0.173099
AT1G12370	5.99472e-05	0.000917886	22.9425	21.3075	2.53733	0.00451178	0.0281815	24	22	2.33971	4.3608e-06	5.62299e-05	23.4713	21.6569	7.10043	2.56476	0.361212
AT1G12380	0.000786664	0.00363871	22.9425	18.9438	1.01678	0.133629	0.280266	24	20	1.00643	0.00106807	0.00315248	23.4713	19.4699	4.71965	1.08193	0.229239
AT1G12390	0.00695113	0.014651	20.264	14.4255	2.25501	0.0209531	0.0732016	24	16	2.81556	0.00143235	0.00399489	22.132	15.255	18.0281	3.12431	0.173302
AT1G12400	0.0065927	0.0141022	23.4824	14.9392	2.02958	0.133629	0.280266	24	16	2.16818	0.0070782	0.014997	23.7412	15.4656	8.96209	2.47105	0.275722
AT1G12410	0.00118681	0.00459551	22.1778	14.9222	27.731	0.0409282	0.116564	24	16	30.2109	0.000531032	0.00181016	23.0889	15.4639	238.291	30.4798	0.12791
AT1G12420	0.0266494	0.0412326	20.264	0.0389093	2.44449	0.225973	0.418954	24	20	2.40138	0.0368087	0.0618323	22.132	20.3089	8.6604	2.2888	0.264284
AT1G12430	0.0124739	0.02274	22.0552	20.986	4.50544	1	1	28	22	5.43279	0.0671609	0.103872	25.0276	21.7394	20.0345	3.70308	0.184835
AT1G12440	0.0218235	0.0351654	32.4553	7.92291	3.16307	0.367825	0.614536	36	8	4.21871	0.0467579	0.0760019	34.2276	7.98086	62.3964	3.06017	0.0490441
AT1G12450	0.000240268	0.00187743	19.665	13.1472	0.85101	0.0209531	0.0732016	24	14	1.12159	6.64495e-05	0.00037071	21.8325	13.666	6.65776	1.05605	0.15862
AT1G12460	0.0221162	0.0355447	24.4908	21.5582	1.17346	0.367825	0.614536	24	22	0.733285	0.0472766	0.0767014	24.2454	21.7836	8.87212	1.16245	0.131023
AT1G12470	0.0695049	0.0912281	21.3476	17.0015	2.08297	0.367825	0.614536	24	18	2.18179	0.119302	0.170384	22.6738	17.5315	22.6254	2.06745	0.0913775
AT1G12480	0.00542725	0.0122722	20.6839	14.3861	1.01686	0.578372	0.88172	20	16	0.729962	0.0212316	0.0384778	20.342	15.2109	3.91497	1.00703	0.257226
AT1G12490	0.305351	0.325706	19.7624	9.34586	0.0367385	1	1	36	14	0.0421895	0.667587	0.709281	27.8812	12.014	0.0254184	0.0223556	0.0223556
AT1G12500	0.00111239	0.00441753	23.2093	0.814872	5.24217	0.010081	0.045481	24	0	5.02294	0.000139036	0.000643489	23.6047	0.414376	32.6927	5.44457	0.166538
AT1G12520	0.131557	0.157695	20.1616	19.4386	24.7167	0.578372	0.88172	20	0	18.7626	0.272083	0.343189	20.0808	19.7208	89.6593	20.2149	0.225463
AT1G12530	0.000965051	0.00407495	19.5686	16.1065	2.4472	0.367825	0.614536	24	16	2.39677	0.00317466	0.00769284	21.7843	16.2265	15.7527	2.37732	0.150915
AT1G12550	0.00627196	0.0136307	16.9872	16.1615	0.701798	0.367825	0.614536	24	18	0.814565	0.0163145	0.0307062	20.4936	17.4338	5.0329	0.764929	0.151986
AT1G12570	0.0153252	0.0266825	32.7213	10.595	0.459907	1	1	24	18	0.653489	0.0793579	0.120229	28.3607	15.2268	4.28853	0.340156	0.0793175
AT1G12580	0.00302582	0.00821155	25.4268	23.4169	3.11966	0.133629	0.280266	28	24	2.42538	0.00356354	0.0084714	26.7134	23.7495	20.309	3.19364	0.157253
AT1G12600	0.0607675	0.0814473	12.2454	2.21155	0.210445	0.729774	1	12	4	0.162347	0.182518	0.244981	12.1227	3.11515	0.413507	0.200126	0.200126
AT1G12610	0.00914604	0.0179144	30.7077	26.1234	0.0182043	1	1	0	NaN	0	0.0520815	0.0833375	30.7077	26.1234	0.00885808	0.0155111	0.0155111
AT1G12620	0.00823719	0.0166019	21.1217	15.7137	0.497796	0.367825	0.614536	24	18	0.464809	0.0206006	0.0375025	22.5608	16.8525	2.9031	0.575877	0.198366
AT1G12630	0.0300045	0.0453931	14.4638	7.75219	0.103148	1	1	28	2	0.0675248	0.135213	0.189663	21.2319	6.44814	0.17314	0.0686349	0.0686349
AT1G12640	0.000114945	0.00129631	24.4908	14.5106	3.80402	0.225973	0.418954	24	18	4.34573	0.000300222	0.0011627	24.2454	16.2746	23.8142	4.22152	0.177269
AT1G12650	0.0065979	0.0141069	22.1778	20.7614	5.98387	0.00185343	0.0175761	24	22	5.19814	0.000150557	0.000683718	23.0889	21.3896	26.6514	6.08659	0.228378
AT1G12672	0.590393	0.595447	18.9194	2.07309	0.140929	1	1	24	22	0.254872	0.90151	0.908525	21.4597	0.281565	0.241014	0.219544	0.219544
AT1G12680	0.00100081	0.00415764	22.0552	13.985	2.05864	0.0209531	0.0732016	24	14	1.9186	0.000246868	0.0010005	23.0276	14.0172	10.731	2.21085	0.206024
AT1G12700	0.0031872	0.0084951	20.1616	14.1185	0.315365	0.0757376	0.183224	20	16	0.215782	0.00225196	0.00579033	20.0808	15.0633	2.27526	0.330549	0.145279
AT1G12710	0.0013731	0.00499513	24.0482	11.8935	4.98824	0.225973	0.418954	24	12	5.7036	0.00281676	0.00695741	24.0241	11.9468	9.99002	5.31959	0.53249
AT1G12730	0.00190288	0.00609972	24.4908	11.4212	2.83735	0.133629	0.280266	24	14	3.01239	0.00235898	0.00601469	24.2454	12.7249	6.44034	3.25523	0.505443
AT1G12740	0.103168	0.127705	12.8774	9.4714	0.0553773	1	1	28	24	0.0665822	0.337504	0.411044	20.4387	16.2758	0.0678625	0.0144156	0.0144156
AT1G12750	0.00325374	0.00861173	19.1923	18.8403	5.26149	0.00185343	0.0175761	24	18	5.36034	7.85101e-05	0.000418375	21.5962	18.6986	20.2335	6.72597	0.332418
AT1G12760	0.00358082	0.00918337	23.6213	14.1054	4.96017	0.367825	0.614536	24	14	4.86404	0.0100526	0.0202313	23.8107	14.054	28.8186	5.71459	0.198295
AT1G12770	0.00999553	0.0191589	19.285	15.0398	3.446	0.578372	0.88172	20	16	3.90677	0.0355722	0.0600133	19.6425	15.5163	38.3298	3.81227	0.0994598
AT1G12775	0.00811604	0.0164198	28.3121	15.3685	0.359616	0.225973	0.418954	24	16	0.17366	0.0133905	0.0259144	26.156	15.8177	2.04524	0.41573	0.203267
AT1G12780	9.94667e-05	0.00120501	23.345	10.586	9.63276	0.00451178	0.0281815	24	12	9.18195	7.00837e-06	7.7204e-05	23.6725	11.2854	25.0946	9.71116	0.386981
AT1G12790	0.0031972	0.00850973	22.3017	11.0536	1.12857	0.0209531	0.0732016	24	10	1.02399	0.000710842	0.00227724	23.1508	10.5603	3.91304	1.2805	0.32724
AT1G12800	0.000409611	0.00250511	25.1069	23.3081	34.4137	0.00451178	0.0281815	24	0	30.56	2.62452e-05	0.000190633	24.5535	23.6739	180.152	34.7532	0.19291
AT1G12805	0.00595637	0.0131317	14.2571	11.6161	0.0811419	1	1	16	12	0.0663379	0.0364726	0.0613336	15.1286	11.8362	0.0449	0.0716576	0.0716576
AT1G12810	0.00180747	0.00591332	23.9042	12.2078	7.83728	0.133629	0.280266	28	12	8.79565	0.00225312	0.00579204	25.9521	12.188	36.1716	8.16619	0.225763
AT1G12820	0.00450092	0.0107499	24.4908	21.1196	4.28395	0.578372	0.88172	28	22	3.66104	0.0180949	0.0335852	26.2454	21.627	36.6282	4.29697	0.117313
AT1G12830	0.0104101	0.0197583	24.642	23.8606	0.317458	0.0757376	0.183224	24	0	0.318685	0.00642219	0.0138055	24.321	23.9354	1.0721	0.381717	0.356046
AT1G12840	0.000989386	0.0041269	23.345	14.8488	17.662	0.000686378	0.0115507	24	16	17.2904	1.03239e-05	0.000100296	23.6725	15.4194	121.428	20.4412	0.168341
AT1G12845	3.56531e-05	0.000710592	23.9042	11.3113	9.52617	0.000686378	0.0115507	24	12	8.35954	4.53353e-07	1.34914e-05	23.9521	11.655	12.7006	9.77252	0.769455
AT1G12850	9.35105e-05	0.00116536	22.6818	12.7144	6.96184	0.00185343	0.0175761	24	12	5.82629	2.87151e-06	4.27119e-05	23.3409	12.3772	27.8069	7.26304	0.261196
AT1G12855	0.05348	0.0731136	20.264	9.61181	0.0906446	0.578372	0.88172	24	10	0.0544112	0.138448	0.193542	22.132	9.85976	0.147491	0.084488	0.084488
AT1G12860	0.0744063	0.0965692	25.5897	9.03991	4.51119	1	1	28	10	4.91751	0.26773	0.338591	26.7949	9.51761	35.3923	4.18152	0.118148
AT1G12880	0.0419192	0.0597945	29.1387	23.7031	1.31514	0.367825	0.614536	28	22	1.82262	0.0797491	0.120744	28.5693	22.8437	6.81866	1.32319	0.194055
AT1G12890	0.29897	0.320342	22.9425	18.4749	0.0559602	1	1	28	22	0.0887824	0.65995	0.704199	25.4713	20.2622	0.140746	0.0509435	0.0509435
AT1G12900	0.00033184	0.00222092	22.427	1.58006	403.951	0.0409282	0.116564	24	2	410.745	0.000165788	0.000737179	23.2135	1.78496	2379.79	426.429	0.179188
AT1G12910	0.00387427	0.0096923	24.3415	9.99742	4.7658	0.000686378	0.0115507	24	12	3.98748	3.67968e-05	0.000241487	24.1707	11.0063	17.783	4.73207	0.266102
AT1G12920	0.0711003	0.0929526	24.4908	21.2213	3.78129	1	1	20	2	3.82309	0.259066	0.329375	22.2454	21.8728	55.4536	3.12365	0.0563291
AT1G12930	0.000912879	0.00393956	20.264	17.9756	2.05259	0.0757376	0.183224	20	18	2.0174	0.000731451	0.00233193	20.132	17.9886	12.8889	2.06126	0.159926
AT1G12940	0.0337479	0.0499949	13.6246	9.09075	0.0990505	1	1	36	6	0.086802	0.148114	0.205134	24.8123	22.7516	0.0829899	0.0687491	0.0687491
AT1G12950	0.00159058	0.005468	13.6712	9.66123	0.113476	1	1	36	16	0.0785882	0.0118397	0.0233076	24.8356	14.2945	0.0829767	0.0227566	0.0227566
AT1G12970	0.000859972	0.00380295	23.4824	10.5079	1.24715	0.010081	0.045481	24	12	1.10032	0.000109717	0.000536615	23.7412	11.2472	4.86116	1.33301	0.274216
AT1G12980	0.0135794	0.0242832	15.5938	11.1692	0.118032	1	1	28	12	0.154303	0.0719601	0.110471	21.7969	12.4769	0.227803	0.084321	0.084321
AT1G12990	9.22112e-05	0.00115578	23.345	10.3955	3.01622	0.00451178	0.0281815	24	12	2.78856	6.52866e-06	7.35551e-05	23.6725	11.1888	11.7252	3.15994	0.2695
AT1G13000	0.0110849	0.0207534	21.9341	13.2119	3.73315	0.0409282	0.116564	24	14	3.70205	0.00394622	0.00921845	22.967	13.6158	14.2561	3.87566	0.271859
AT1G13020	0.0434343	0.0615665	20.264	18.8001	3.22739	0.0409282	0.116564	24	18	3.00538	0.0130348	0.0253074	22.132	18.5661	21.3881	3.93204	0.183842
AT1G13030	0.00026848	0.00200159	23.7619	22.1747	2.87317	0.0757376	0.183224	24	22	2.41634	0.000240007	0.000978476	23.881	22.0884	8.91662	2.7277	0.305911
AT1G13040	0.161522	0.186826	21.1217	17.6321	0.458396	0.881175	1	12	0	0.563225	0.419816	0.488233	16.5608	15.1928	2.38905	0.203235	0.0850694
AT1G13050	0.0801929	0.102866	15.968	1.04338	0.800482	0.881175	1	24	18	0.658094	0.257911	0.32812	19.984	18.1389	3.85867	0.76101	0.197221
AT1G13060	0.000169929	0.00156725	22.6818	13.4419	21.8726	0.010081	0.045481	24	14	21.9995	2.44577e-05	0.000181316	23.3409	13.724	133.689	23.9093	0.178842
AT1G13080	2.21828e-05	0.000571446	23.6213	0.840903	15.4412	1.35031e-05	0.00253231	24	2	16.4402	6.868e-09	1.11034e-06	23.8107	1.41593	20.4356	16.7061	0.817498
AT1G13090	0.000352211	0.00229612	22.3017	14.3249	9.83027	0.00185343	0.0175761	24	14	9.68542	9.94996e-06	9.75929e-05	23.1508	14.1875	35.1475	10.8397	0.308407
AT1G13100	0.183199	0.208423	12.321	4.66394	0.574183	1	1	28	10	0.720308	0.494122	0.557931	20.1605	7.41583	6.68042	0.300177	0.0449338
AT1G13110	0.000630801	0.00320681	23.2093	11.8477	17.9934	0.00185343	0.0175761	24	12	14.8542	1.71388e-05	0.000143071	23.6047	11.9259	61.3348	18.5807	0.302939
AT1G13120	0.00776701	0.0158933	20.0603	18.2026	2.94829	0.367825	0.614536	20	18	2.78089	0.0195927	0.0359242	20.0302	18.1012	14.5665	2.96165	0.203319
AT1G13130	0.00946995	0.0183938	27.1565	0.0541903	0.389845	1	1	28	22	0.359434	0.0535964	0.0854583	27.5782	24.6509	0.615018	0.205007	0.205007
AT1G13140	0.244761	0.269568	16.8439	2.1556	0.124456	1	1	20	0	0.135738	0.589255	0.64538	18.4219	1.17878	0.594497	0.0964584	0.0964584
AT1G13150	0.100406	0.124727	28.5143	3.89477	0.179256	1	1	36	2	0.183573	0.331192	0.404492	32.2571	3.09904	0.612385	0.133034	0.133034
AT1G13160	0.000388036	0.00242634	22.427	21.8315	7.31801	0.0757376	0.183224	24	22	6.19161	0.000336059	0.00126838	23.2135	21.9381	19.6417	7.2197	0.367569
AT1G13170	0.000367071	0.00235054	22.0552	14.7779	4.06668	0.010081	0.045481	24	16	3.82625	4.99822e-05	0.000300817	23.0276	15.3906	15.705	4.44047	0.282741
AT1G13180	0.000572575	0.00304448	22.427	13.9296	1.92275	0.010081	0.045481	24	14	2.03751	7.53984e-05	0.000406974	23.2135	13.9796	7.83802	2.09527	0.267321
AT1G13190	0.00017237	0.00157956	30.2424	2.32997	1.47962	0.0209531	0.0732016	24	10	1.91529	4.8871e-05	0.000296029	27.1212	6.695	18.805	2.14534	0.114083
AT1G13195	0.000494407	0.00279679	23.0751	15.9343	1.29747	0.0757376	0.183224	24	18	1.27345	0.00041911	0.00150479	23.5376	16.9534	7.37108	1.48813	0.201888
AT1G13200	0.00797214	0.0161944	25.4268	22.9877	0.0308603	1	1	28	0	0.0251186	0.0464919	0.0756344	26.7134	25.4321	0.0179894	0.028244	0.028244
AT1G13210	1.30096e-05	0.000448486	23.6213	11.7817	7.10205	0.00185343	0.0175761	24	12	5.88526	4.47056e-07	1.34014e-05	23.8107	11.8907	11.9616	7.42239	0.62052
AT1G13220	0.00727932	0.0151601	17.2814	0.591369	1.93787	0.367825	0.614536	20	18	1.5814	0.0185361	0.0342765	18.6407	18.0276	9.53691	1.90871	0.200139
AT1G13230	0.0636881	0.0847472	13.1316	4.53233	0.132024	1	1	12	6	0.0721541	0.23907	0.307929	12.5658	5.30997	0.183205	0.121773	0.121773
AT1G13245	0.00174688	0.00579751	31.6825	31.4208	15.8447	6.1553e-05	0.00441262	24	6	23.3355	1.83283e-06	3.20139e-05	27.8413	3.36518	33.1829	18.6166	0.56103
AT1G13250	0.020636	0.0336357	25.1069	14.2351	1.73223	0.367825	0.614536	28	12	1.16827	0.0446383	0.0730173	26.5535	13.2176	14.1866	1.91903	0.13527
AT1G13260	0.000684925	0.00335619	23.0751	9.08108	6.10085	0.00185343	0.0175761	24	8	5.34835	1.85048e-05	0.000150622	23.5376	8.55446	12.7591	6.34057	0.496944
AT1G13270	0.00154266	0.00537676	29.1387	11.6848	34.1104	0.00185343	0.0175761	24	14	40.6137	3.93569e-05	0.000253965	26.5693	13.0766	119.482	44.4041	0.371638
AT1G13280	0.00176819	0.00583802	24.642	12.6645	13.6813	0.00451178	0.0281815	28	14	14.3762	0.000101627	0.00050742	26.321	13.344	35.6259	14.172	0.397802
AT1G13300	0.399001	0.41288	12.673	8.29046	0.0394088	1	1	12	10	0.0420615	0.765599	0.790799	12.3365	9.17537	0.0424135	0.0432297	0.0432297
AT1G13310	0.387156	0.401492	24	13.8343	0.0704091	1	1	36	16	0.0594376	0.754539	0.780785	30	15.3131	0.0575305	0.0662794	0.0662794
AT1G13320	0.00540037	0.0122385	22.0552	14.4887	4.59077	0.133629	0.280266	24	16	3.40109	0.00594202	0.0129322	23.0276	15.2396	50.2996	4.83782	0.09618
AT1G13330	0.0247126	0.0388201	21.8142	14.7155	1.37931	0.578372	0.88172	24	14	1.1634	0.0750097	0.114508	22.9071	14.4076	4.46029	1.43604	0.321962
AT1G13340	0.043508	0.0616337	22.3017	12.3345	1.3302	0.881175	1	24	10	0.562926	0.163371	0.223367	23.1508	11.2252	2.55899	1.30495	0.50995
AT1G13350	0.01506	0.0262951	20.9005	18.2932	4.41754	0.225973	0.418954	20	18	5.38726	0.0227435	0.0408421	20.4503	18.1522	17.572	4.47228	0.254511
AT1G13360	0.0725638	0.0945548	27.9161	11.5807	5.41979	0.0757376	0.183224	28	12	5.03899	0.0340947	0.0578704	27.958	11.7901	26.2703	5.80306	0.220899
AT1G13370	0.248226	0.272701	21.5784	16.2306	0.20354	1	1	28	20	0.26464	0.594107	0.649432	24.7892	18.1761	0.303682	0.15308	0.15308
AT1G13380	0.0105143	0.0199188	26.4371	13.0492	3.06458	0.0409282	0.116564	28	14	3.70681	0.0037658	0.00886234	27.2185	13.5221	31.7395	3.27639	0.103228
AT1G13390	0.00226147	0.00677141	21.8142	14.3056	2.96808	0.133629	0.280266	24	14	2.93018	0.00275134	0.00681714	22.9071	14.1924	13.0885	3.36838	0.257354
AT1G13400	0.0627421	0.0836775	22.9425	17.7046	0.384884	1	1	28	22	0.332867	0.236458	0.305166	25.4713	19.8346	0.914762	0.114089	0.114089
AT1G13410	0.00135677	0.00496804	21.0105	14.5831	0.44832	0.133629	0.280266	24	14	0.318225	0.0017433	0.00468438	22.5053	14.3743	1.3178	0.470765	0.357234
AT1G13420	0.00679468	0.0144191	21.1217	19.9655	0.506663	0.0409282	0.116564	24	22	0.441505	0.002555	0.00642417	22.5608	21.0033	0.935942	0.464797	0.464797
AT1G13430	0.000132214	0.00138056	12.0604	1.82623	1.68075	0.578372	0.88172	20	18	1.24445	0.000801291	0.00250618	16.0302	0.412164	3.39104	0.118264	0.0348753
AT1G13440	5.21661e-06	0.000295381	22.9425	21.2698	546.251	0.000686378	0.0115507	24	22	491.291	7.32145e-08	4.28003e-06	23.4713	21.6377	1648.87	550.519	0.333876
AT1G13448	0.0338121	0.050071	24.642	8.87911	0.700756	0.578372	0.88172	24	10	0.440162	0.0964986	0.142433	24.321	9.4486	2.25734	0.672248	0.297805
AT1G13450	0.0248157	0.0389455	23.4824	11.429	2.07387	0.578372	0.88172	24	12	1.75369	0.075263	0.114839	23.7412	11.7128	14.4384	1.99984	0.138509
AT1G13460	0.00328791	0.00866598	23.4824	14.7811	2.53525	0.578372	0.88172	20	18	1.50517	0.0138155	0.0266225	21.7412	16.6261	11.3266	2.93336	0.25898
AT1G13470	0.00486836	0.0113669	21.8142	14.1898	1.92703	0.0409282	0.116564	24	14	1.62687	0.00189708	0.00502386	22.9071	14.1316	2.12103	2.0634	0.97283
AT1G13480	0.309169	0.329389	24.4908	11.6624	0.298182	1	1	20	12	0.139662	0.672093	0.713292	22.2454	11.9702	0.289742	0.278297	0.278297
AT1G13500	0.0827361	0.105758	24.0482	0.306074	0.046454	1	1	28	0	0.0751414	0.288923	0.361088	26.0241	0.165611	0.0332655	0.0465839	0.0465839
AT1G13510	0.0509071	0.0701896	14.6227	9.73507	0.0837102	0.881175	1	24	6	0.0491779	0.184109	0.24672	19.3114	8.84219	0.0705786	0.0515943	0.0515943
AT1G13520	0.429681	0.438988	23.4824	10.2291	0.470255	1	1	28	12	0.661588	0.792638	0.808433	25.7412	11.1225	0.556065	0.461308	0.461308
AT1G13530	0.304118	0.324494	25.2658	6.64647	0.0266323	1	1	0	NaN	0	0.666122	0.707949	25.2658	6.64647	0.0108933	0.029114	0.029114
AT1G13540	0.0196847	0.0324029	19.5686	6.17185	0.0778905	0.729774	1	20	8	0.0832516	0.0753168	0.114894	19.7843	7.0768	0.0562994	0.0745734	0.0745734
AT1G13550	0.0261635	0.0406256	12.1707	11.8056	0.0440853	1	1	0	NaN	0	0.121487	0.173083	12.1707	11.8056	0.0231985	0.0471353	0.0471353
AT1G13560	0.000145495	0.00144889	20.0603	17.9816	10.6977	6.1553e-05	0.00441262	24	18	9.83028	1.74913e-07	7.62138e-06	22.0302	18.135	78.2173	13.1409	0.168005
AT1G13570	0.0011238	0.00444401	21.9341	11.7066	2.21328	0.367825	0.614536	24	12	2.37991	0.00363393	0.00860906	22.967	11.8707	9.87971	2.2342	0.22614
AT1G13580	0.00480773	0.0112725	23.7619	14.748	1.6616	0.0209531	0.0732016	28	14	1.69011	0.00102782	0.00305806	25.881	14.5018	7.32345	1.87092	0.255469
AT1G13590	0.330971	0.348765	34.713	33.2029	0.0161541	1	1	0	NaN	0	0.696934	0.732099	34.713	33.2029	0.00594206	0.015405	0.015405
AT1G13600	0.0192371	0.031854	23.7619	1.4213	0.847578	0.578372	0.88172	24	22	0.330818	0.0611769	0.0958437	23.881	23.6001	1.77841	0.458365	0.257739
AT1G13605	0.138832	0.163757	27.531	20.5583	0.0211457	1	1	0	NaN	0	0.412955	0.481712	27.531	20.5583	0.00898821	0.0175496	0.0175496
AT1G13608	0.138832	0.163757	27.531	23.4417	0.0489171	1	1	0	NaN	0	0.412955	0.481712	27.531	23.4417	0.0207927	0.040598	0.040598
AT1G13609	0.0671933	0.0886906	28.1127	21.9669	1.49673	0.367825	0.614536	28	22	0.663428	0.11617	0.166642	28.0563	21.9835	1.23287	1.34365	1.08986
AT1G13630	0.0734805	0.0955572	25.9221	19.6245	0.195375	1	1	36	18	0.249205	0.265319	0.336083	30.961	19.4599	1.43701	0.137679	0.0958095
AT1G13635	0.00106024	0.00429682	21.8142	13.7708	0.178841	0.0757376	0.183224	24	12	0.173473	0.000837508	0.00259522	22.9071	12.9571	0.38524	0.195306	0.195306
AT1G13640	0.00112033	0.00443857	23.9042	15.7616	7.24806	0.0757376	0.183224	24	16	8.44425	0.000880301	0.00270069	23.9521	15.8806	21.459	8.70964	0.405873
AT1G13650	2.26262e-05	0.000579042	23.4824	0.769053	60.2376	6.1553e-05	0.00441262	24	2	62.6091	2.97928e-08	2.45403e-06	23.7412	1.37798	62.3988	64.3766	1.0317
AT1G13670	0.000164869	0.00154225	25.4268	9.60315	1.45004	0.0409282	0.116564	24	12	1.21326	8.70892e-05	0.00045247	24.7134	10.8452	2.22523	1.47626	0.663421
AT1G13680	0.00902632	0.0177379	25.4268	8.30316	0.0759541	1	1	12	10	0.0574005	0.0515187	0.0825948	18.7134	1.496	0.056077	0.0320581	0.0320581
AT1G13690	0.00705395	0.0148038	17.133	15.3758	1.31131	1	1	28	16	2.04525	0.0420004	0.0692776	22.5665	16.5736	26.768	1.10819	0.0414
AT1G13700	0.000426442	0.0025692	24.0482	6.74021	7.89145	0.00185343	0.0175761	24	8	6.7779	1.18958e-05	0.000110713	24.0241	7.37075	8.33656	8.36358	1.00324
AT1G13710	0.0976628	0.121887	15.9044	14.4647	0.742195	1	1	36	8	0.965077	0.324849	0.39828	25.9522	1.70896	7.21985	0.290165	0.0401899
AT1G13730	1.17447e-05	0.000425532	22.1778	21.4114	8.05945	0.00451178	0.0281815	24	22	7.48652	9.40732e-07	2.12045e-05	23.0889	21.7279	32.3351	8.40118	0.259816
AT1G13740	0.0246282	0.0387135	23.6213	18.354	0.982791	0.0409282	0.116564	24	18	1.13839	0.00796291	0.0166045	23.8107	18.1796	8.10934	1.10894	0.136748
AT1G13750	0.165806	0.191045	31.4331	13.4814	2.96239	1	1	28	12	3.47874	0.463748	0.529656	29.7165	12.7404	6.432	2.66398	0.414176
AT1G13770	0.00249937	0.00723069	20.5773	17.1277	2.38642	0.010081	0.045481	24	18	2.05874	0.000291994	0.0011393	22.2887	17.6343	13.5334	2.38783	0.17644
AT1G13780	0.0406523	0.0583285	31.936	9.91429	0.520107	0.367825	0.614536	32	10	0.264992	0.0777978	0.118141	31.968	9.95711	4.44078	0.504957	0.113709
AT1G13790	0.0146033	0.0256792	33.8305	28.0819	0.585328	0.225973	0.418954	36	32	0.572334	0.0221553	0.0399143	34.9153	30.0091	3.96914	0.572156	0.144151
AT1G13800	0.0209814	0.0340708	25.9221	21.3234	0.235475	0.881175	1	28	22	0.222178	0.092268	0.136947	26.961	21.6809	0.865061	0.209398	0.209398
AT1G13810	0.0153817	0.0267631	23.345	19.4872	0.917262	0.367825	0.614536	24	20	0.702977	0.0349352	0.0590789	23.6725	19.7438	5.116	0.8901	0.173984
AT1G13820	0.000254883	0.00194105	24.4908	24.3214	14.9057	0.00451178	0.0281815	24	2	14.8117	1.68768e-05	0.00014166	24.2454	0.926378	72.1095	15.9312	0.22093
AT1G13830	0.774709	0.776332	34.713	0.484326	0.0669945	1	1	36	2	0.144636	0.972467	0.974296	35.3565	1.22878	0.343536	0.0649969	0.0649969
AT1G13860	5.15714e-05	0.000848973	30.7077	15.707	2.53772	0.0209531	0.0732016	24	18	3.32508	1.59256e-05	0.000135849	27.3538	17.2534	12.3094	2.59883	0.211126
AT1G13870	0.05777	0.078059	23.345	16.9637	1.02241	0.578372	0.88172	24	18	0.892126	0.146976	0.203798	23.6725	17.478	12.1924	1.16416	0.0954823
AT1G13880	0.00150023	0.0052853	21.0105	13.987	1.78957	0.881175	1	24	14	1.8328	0.0100848	0.0202855	22.5053	14.0551	12.7978	1.96699	0.153698
AT1G13900	0.0129181	0.023359	23.2093	13.138	1.76492	0.0209531	0.0732016	24	14	1.34982	0.00249415	0.00629974	23.6047	13.5656	11.6462	1.94145	0.166702
AT1G13910	0.0302234	0.0456712	23.2093	14.4453	1.30487	0.133629	0.280266	24	16	0.784468	0.0262995	0.0462882	23.6047	15.2139	6.37299	1.49172	0.234068
AT1G13920	6.55191e-05	0.000962343	22.1778	12.0052	3.97447	0.00451178	0.0281815	24	12	4.14693	4.73985e-06	5.92911e-05	23.0889	12.0214	7.89757	4.09203	0.518137
AT1G13930	2.63059e-06	0.000202505	24.1939	11.1785	633.324	0.000686378	0.0115507	24	12	533.944	3.81562e-08	2.85769e-06	24.097	11.5911	714.003	658.819	0.922712
AT1G13940	0.328986	0.348668	18.9194	14.8741	0.520423	0.0757376	0.183224	12	2	0.388444	0.116914	0.167484	15.4597	15.0952	6.75098	0.220456	0.0326553
AT1G13950	0.0472155	0.0659021	28.1127	18.4513	1.88903	0.225973	0.418954	32	20	1.93807	0.0591126	0.0930262	30.0563	19.2561	13.5139	1.83713	0.135944
AT1G13960	5.25875e-05	0.000857274	21.0105	14.4792	1.84187	0.0209531	0.0732016	24	16	1.63474	1.62179e-05	0.000137398	22.5053	15.2564	8.7528	1.80332	0.206027
AT1G13970	0.0869578	0.110384	17.133	0.480097	0.177494	1	1	28	24	0.279812	0.299338	0.371923	22.5665	21.2708	1.28841	0.112066	0.0869804
AT1G13980	0.000268217	0.00200049	21.3476	13.093	1.88181	0.00451178	0.0281815	24	14	1.5719	1.7698e-05	0.000146083	22.6738	13.5664	11.0271	2.02671	0.183793
AT1G13990	2.20107e-07	6.88955e-05	23.6213	11.2774	14.773	1.35031e-05	0.00253231	24	12	14.3262	8.18575e-11	1.12877e-07	23.8107	11.6366	19.6961	15.0944	0.766365
AT1G14000	0.00124353	0.00471469	21.5784	15.1388	7.01736	0.367825	0.614536	24	16	6.64337	0.0039748	0.00927018	22.7892	15.5905	55.4973	7.34326	0.132317
AT1G14010	0.000365156	0.00234782	22.8114	13.6166	9.32844	6.1553e-05	0.00441262	24	14	8.77845	4.18305e-07	1.29692e-05	23.4057	13.8123	32.1056	10.2614	0.319616
AT1G14020	0.000291131	0.00208133	19.1005	16.7958	2.15658	0.0409282	0.116564	24	18	2.24724	0.000147009	0.000671509	21.5502	17.5563	14.9219	2.48311	0.166407
AT1G14030	0.0791403	0.101655	24.95	7.72575	3.31218	1	1	20	14	2.25941	0.279882	0.351194	22.475	11.3459	53.2907	2.80472	0.0526305
AT1G14040	0.0068868	0.0145501	21.0105	16.5946	0.614999	0.133629	0.280266	20	18	0.718905	0.00735378	0.0154955	20.5053	17.3251	3.07946	0.606469	0.19694
AT1G14060	0.00571164	0.0127366	23.4824	23.0494	1.60379	0.0209531	0.0732016	24	0	1.62428	0.00120044	0.00345663	23.7412	23.5223	11.6135	1.95855	0.168645
AT1G14071	0.0249277	0.0390899	16.7029	2.59604	0.286061	0.578372	0.88172	16	4	0.233153	0.0755377	0.115209	16.3515	3.31464	0.708553	0.286583	0.286583
AT1G14080	0.105866	0.130514	25.7548	9.872	0.0635141	1	1	12	4	0.0392038	0.343598	0.416841	18.8774	6.76416	0.0296339	0.00964791	0.00964791
AT1G14100	0.0372088	0.0542173	12.1707	2.93102	0.144157	0.0583329	0.16575	12	4	0.114311	0.0154817	0.0293661	12.0854	3.46946	0.134461	0.141509	0.141509
AT1G14120	0.0806089	0.103321	31.6825	30.0164	0.942066	0.0409282	0.116564	24	2	0.827155	0.022151	0.0399095	27.8413	0.427981	2.52988	0.970941	0.383789
AT1G14130	0.00544977	0.0123059	21.6957	14.6415	0.924888	0.133629	0.280266	24	14	0.980216	0.00598975	0.0130204	22.8478	14.3735	4.78021	0.966634	0.202216
AT1G14140	0.0135451	0.0242459	23.6213	13.6818	2.81941	0.0409282	0.116564	24	16	2.69816	0.00471091	0.0106874	23.8107	14.8326	12.4432	3.10163	0.249263
AT1G14150	0.0016922	0.00569043	21.5784	16.1264	47.0602	0.000686378	0.0115507	24	16	66.4499	1.70341e-05	0.000142612	22.7892	16.1121	137.128	66.2942	0.483448
AT1G14160	0.0390331	0.0564018	20.1616	17.672	0.389495	1	1	20	18	0.208207	0.165631	0.225937	20.0808	17.8369	0.696051	0.331355	0.331355
AT1G14170	0.000531036	0.00291058	22.8114	13.3844	4.37295	0.010081	0.045481	24	14	4.28962	7.03316e-05	0.000386116	23.4057	13.6932	7.93819	4.95782	0.624553
AT1G14180	0.163244	0.188492	31.4331	14.0547	0.683717	0.0757376	0.183224	28	16	0.629211	0.0666773	0.103253	29.7165	15.134	6.31538	0.604422	0.0957064
AT1G14185	0.0288304	0.0438997	21.5784	7.56638	0.0785494	1	1	20	8	0.0923443	0.131073	0.184613	20.7892	7.80267	0.340671	0.081711	0.081711
AT1G14190	0.0667897	0.0882241	21.234	16.2465	0.170577	0.367825	0.614536	20	18	0.155281	0.115621	0.16601	20.617	17.1648	1.68782	0.171725	0.101744
AT1G14200	0.00660902	0.0141242	24.642	11.5508	2.24447	0.133629	0.280266	24	12	2.32617	0.00709353	0.0150214	24.321	11.7804	6.26717	2.26756	0.361815
AT1G14205	7.52805e-07	0.0001161	22.5537	9.58233	5.33312	0.00185343	0.0175761	24	10	5.22123	2.98451e-08	2.45403e-06	23.2768	9.79413	15.3632	5.31284	0.345816
AT1G14210	0.0188146	0.0312847	24.1939	11.1317	3.15313	0.225973	0.418954	24	12	1.66008	0.0274672	0.0480512	24.097	11.5678	24.3192	3.22276	0.132519
AT1G14230	6.87814e-05	0.000991667	23.2093	12.5484	3.21247	0.00185343	0.0175761	24	14	3.35011	2.15129e-06	3.56355e-05	23.6047	13.2658	13.3017	3.39474	0.25521
AT1G14240	0.43832	0.447249	15.1212	9.03665	0.0706319	1	1	28	18	0.118012	0.799849	0.81483	21.5606	13.3727	0.317422	0.0420653	0.0420653
AT1G14250	0.00425897	0.0103406	24.1939	8.16309	3.56049	0.881175	1	24	8	3.73893	0.0247137	0.04388	24.097	8.08135	21.6099	3.40635	0.157629
AT1G14260	0.218055	0.243319	19.1005	0.516665	0.104522	1	1	12	4	0.108832	0.550154	0.610438	15.5502	2.80202	1.18377	0.04893	0.0413342
AT1G14270	0.025643	0.0399588	20.264	17.5681	9.73123	0.0757376	0.183224	24	18	7.03966	0.0140688	0.0270173	22.132	17.8933	114.671	10.2791	0.0896407
AT1G14280	2.96756e-05	0.000648933	31.936	29.9239	14.2538	0.00185343	0.0175761	28	2	12.5784	9.74405e-07	2.16717e-05	29.968	0.126241	30.204	12.7738	0.422918
AT1G14290	0.000709076	0.00342301	22.8114	7.9279	6.96352	0.000223415	0.00729427	24	8	5.67634	2.63893e-06	4.07911e-05	23.4057	7.96817	21.2941	7.36447	0.345846
AT1G14300	0.0979115	0.122152	16.2276	0.332195	0.823224	0.881175	1	16	2	0.927406	0.297673	0.370267	16.1138	1.17205	16.6073	1.0449	0.062918
AT1G14310	0.182504	0.207733	32.7213	17.5963	1.77531	1	1	28	20	3.20139	0.492941	0.556865	30.3607	19.0065	25.6559	1.77425	0.0691556
AT1G14315	0.381366	0.397491	31.1875	1.03533	0.0120477	1	1	20	12	2.12132e-05	0.749001	0.777668	25.5938	20.8998	0.00703849	0.0122845	0.0122845
AT1G14320	0.000597204	0.00311283	22.427	2.07308	121.311	0.00451178	0.0281815	24	2	118.997	3.7249e-05	0.0002435	23.2135	2.04012	786.707	130.504	0.165887
AT1G14330	0.000117042	0.0013084	22.9425	10.3535	0.931587	0.010081	0.045481	28	8	0.806798	1.72857e-05	0.000143794	25.4713	9.38607	5.12795	0.963877	0.187965
AT1G14340	0.0513352	0.0706677	22.427	15.3955	1.87696	0.578372	0.88172	24	16	2.23166	0.134111	0.188378	23.2135	15.7055	12.719	2.25442	0.177249
AT1G14345	0.000248921	0.00191878	30.2424	14.0964	25.3303	0.0209531	0.0732016	28	14	18.7546	6.86582e-05	0.000379775	29.1212	14.0672	155.109	24.3006	0.156668
AT1G14350	2.98066e-06	0.000221116	24.95	20.5728	6.12356	0.00185343	0.0175761	24	22	5.86887	1.10567e-07	5.57399e-06	24.475	21.3083	19.0155	5.99987	0.315525
AT1G14360	0.00194142	0.00618101	25.1069	12.5758	13.4926	0.00451178	0.0281815	24	14	12.5018	0.000110765	0.000540721	24.5535	13.3107	29.8523	15.0312	0.503517
AT1G14370	0.0014249	0.00510939	23.0751	12.5953	1.28899	0.133629	0.280266	24	14	1.30481	0.00182151	0.00486166	23.5376	13.289	4.33576	1.38001	0.318285
AT1G14380	0.00127545	0.00478667	27.1565	6.89026	3.06225	0.367825	0.614536	28	8	1.8748	0.00406492	0.00943931	27.5782	7.43839	21.8025	3.23962	0.14859
AT1G14390	0.0142239	0.025167	24.1939	14.0762	0.280633	1	1	24	18	0.31899	0.0747159	0.114126	24.097	16.0463	0.857345	0.29738	0.29738
AT1G14400	6.47566e-06	0.000326206	24.4908	11.448	19.1406	0.00451178	0.0281815	28	12	19.7879	5.36085e-07	1.49963e-05	26.2454	11.7581	92.6224	19.3146	0.208531
AT1G14410	0.0117751	0.021728	20.1616	16.3611	4.40385	0.367825	0.614536	24	16	3.7935	0.0279011	0.0487266	22.0808	16.3195	58.1342	4.56042	0.0784464
AT1G14420	0.289016	0.310571	19.285	12.4489	0.0306403	1	1	20	14	0.0606079	0.647763	0.692993	19.6425	13.2147	0.0452749	0.0292668	0.0292668
AT1G14430	0.000318899	0.00218235	14.4116	13.4107	0.78419	0.0209531	0.0732016	16	14	0.523283	8.63045e-05	0.000449589	15.2058	13.7274	7.42747	0.674535	0.0908163
AT1G14440	0.019993	0.0328158	20.4718	13.2093	1.63597	0.881175	1	20	14	3.12834	0.0887714	0.13242	20.2359	13.6111	15.882	2.88271	0.181508
AT1G14450	0.00277591	0.00774585	31.1875	14.4853	11.6754	0.0757376	0.183224	36	12	12.4201	0.0019904	0.00522146	33.5938	13.4004	91.5288	11.9299	0.130341
AT1G14455	0.307752	0.328073	32.4553	13.1594	0.0988425	1	1	20	18	0.116487	0.670426	0.711878	26.2276	17.1196	0.10804	0.0996364	0.0996364
AT1G14460	0.0816987	0.104558	20.3673	17.2864	0.643784	0.578372	0.88172	24	18	0.469645	0.191478	0.254949	22.1837	17.7329	7.55273	0.74313	0.0983922
AT1G14470	0.0439341	0.0621322	28.3121	15.2221	0.160695	0.0209531	0.0732016	28	18	0.142357	0.00735574	0.0154968	28.156	16.6193	0.933486	0.174224	0.174224
AT1G14480	0.0347471	0.0511743	21.234	17.2348	0.353849	0.0757376	0.183224	20	18	0.281211	0.0182641	0.0338509	20.617	17.6446	1.65049	0.346338	0.20984
AT1G14490	0.016745	0.0286082	28.1127	20.5857	0.785691	0.225973	0.418954	28	22	0.889455	0.0248869	0.0441433	28.0563	21.2943	1.91806	0.78424	0.408872
AT1G14510	0.0103276	0.0196494	12.097	2.13964	2.87045	0.881175	1	28	16	3.17011	0.0518673	0.0830402	20.0485	7.50117	37.9079	1.80638	0.0476518
AT1G14520	0.00022584	0.00182417	22.0552	12.8188	3.81394	0.0209531	0.0732016	24	14	3.74412	6.27523e-05	0.000355291	23.0276	13.4084	7.91448	3.69199	0.466485
AT1G14530	0.00219003	0.0066486	23.0751	15.8824	1.72268	0.00451178	0.0281815	24	16	1.60479	0.000123758	0.000587511	23.5376	15.9462	6.268	2.01083	0.320809
AT1G14540	0.272683	0.29661	14.3597	6.23451	0.102128	1	1	36	16	0.127126	0.62702	0.679045	25.1799	11.0617	0.158581	0.0387974	0.0387974
AT1G14560	0.00194123	0.00618101	21.5784	16.2772	2.42903	0.000223415	0.00729427	24	16	2.03911	6.78781e-06	7.53765e-05	22.7892	16.1916	11.4903	2.65886	0.231401
AT1G14570	0.0568528	0.0769793	19.3786	15.6669	3.29282	0.367825	0.614536	24	16	2.529	0.101787	0.148945	21.6893	15.9972	45.5466	3.64108	0.0799418
AT1G14580	0.0016083	0.00550633	12.5141	6.25423	3.14729	0.367825	0.614536	24	4	3.41429	0.00498858	0.0111949	18.2571	6.08363	17.1025	1.56474	0.0914919
AT1G14590	0.00389301	0.00972298	22.5537	16.625	2.81278	0.00451178	0.0281815	24	18	3.17813	0.000209888	0.000884133	23.2768	17.3078	10.4878	3.11735	0.297235
AT1G14600	0.00126737	0.00476587	12.208	1.03085	2.31798	0.578372	0.88172	12	2	2.4955	0.00602414	0.0130854	12.104	1.5197	7.32139	2.67612	0.365521
AT1G14610	0.00327163	0.00863957	24.4908	23.1375	12.3424	0.367825	0.614536	24	22	8.87734	0.00929328	0.0189358	24.2454	22.5653	58.0311	10.7553	0.185337
AT1G14620	0.0122803	0.0224482	24.0482	20.5896	3.33947	0.225973	0.418954	24	20	2.58569	0.0191119	0.035172	24.0241	20.2945	25.8676	3.15642	0.122022
AT1G14630	0.0548459	0.0746978	13.6712	0.560131	0.451162	1	1	28	18	0.454303	0.214076	0.280466	20.8356	17.5418	4.95819	0.424736	0.0856634
AT1G14640	0.125165	0.15087	19.96	17.9769	0.473601	1	1	28	22	0.634307	0.385274	0.458666	23.98	20.2194	2.0211	0.362919	0.179565
AT1G14642	0.0801063	0.102772	20.5773	19.1639	1.10029	1	1	20	0	0.95132	0.282327	0.353882	20.2887	19.5918	2.25144	1.10038	0.488744
AT1G14650	0.171517	0.196794	19.665	16.5233	1.21507	0.133629	0.280266	12	2	0.83828	0.109459	0.158498	15.8325	0.054655	22.0996	0.565579	0.0255923
AT1G14660	0.138539	0.163757	20.3673	15.8042	0.637868	1	1	20	14	0.621676	0.412375	0.481712	20.1837	14.8951	4.03895	0.602921	0.149277
AT1G14670	0.0013717	0.00499151	24.1939	13.1306	17.8711	0.0209531	0.0732016	24	14	15.4926	0.000329294	0.00124787	24.097	13.5673	77.2061	20.3543	0.263636
AT1G14680	0.0960071	0.120032	12.1707	10.7717	0.333095	1	1	12	10	0.241344	0.320984	0.393974	12.0854	10.3837	1.20902	0.319344	0.264134
AT1G14685	4.78274e-05	0.000821116	23.345	12.2352	8.88161	0.00451178	0.0281815	24	14	8.97045	3.5279e-06	4.8619e-05	23.6725	13.1079	29.248	9.32484	0.318819
AT1G14686	0.200868	0.226132	12.2831	11.6065	0.0512207	1	1	24	10	0.0609142	0.523283	0.585276	18.1415	3.27985	0.0850677	0.00816542	0.00816542
AT1G14687	0.253372	0.27786	22.427	18.7185	0.412603	1	1	24	18	0.564954	0.601225	0.656233	23.2135	18.3925	2.36969	0.452445	0.19093
AT1G14688	0.425847	0.435317	29.791	5.39772	0.0274853	1	1	0	NaN	0	0.789382	0.805567	29.791	5.39772	0.00893828	0.0277462	0.0277462
AT1G14690	0.000739895	0.00351604	18.3963	17.986	3.02314	0.133629	0.280266	24	18	2.37367	0.00101063	0.00301723	21.1982	18.312	21.1902	3.37757	0.159393
AT1G14700	3.73632e-06	0.000244656	21.8142	1.65972	8.88405	0.010081	0.045481	24	0	8.98093	6.81546e-07	1.7121e-05	22.9071	0.871434	46.3306	9.49264	0.204889
AT1G14710	0.016986	0.0289191	20.6839	18.7529	5.17893	0.881175	1	20	0	5.11156	0.0778598	0.118227	20.342	19.3924	41.0129	5.02585	0.122543
AT1G14720	0.000141414	0.00143263	23.345	13.892	9.65748	0.00451178	0.0281815	28	14	11.0252	9.73947e-06	9.62938e-05	25.6725	14.0566	50.7039	10.3421	0.203971
AT1G14730	0.00422807	0.0102912	20.264	11.9588	0.528646	0.133629	0.280266	20	14	0.362452	0.00479041	0.010831	20.132	12.9866	2.46059	0.502796	0.204339
AT1G14740	0.0125882	0.0228895	21.5784	12.2234	3.82548	0.010081	0.045481	24	12	3.68572	0.00126547	0.00360847	22.7892	12.1519	18.4936	4.0345	0.218156
AT1G14750	0.0047746	0.0112207	20.6839	14.9753	0.437472	0.225973	0.418954	24	16	0.360386	0.00844996	0.0174754	22.342	15.5352	1.11492	0.450601	0.404154
AT1G14760	0.0438716	0.0620588	34.713	1.22106	0.384386	0.0757376	0.183224	36	0	0.267818	0.0222854	0.040121	35.3565	0.621849	1.37542	0.386093	0.28071
AT1G14770	0.00237119	0.00697697	12.2831	3.11963	0.743081	1	1	12	4	0.63088	0.0167036	0.0313402	12.1415	3.56543	5.22718	0.710201	0.135867
AT1G14780	0.0470316	0.0656767	29.5704	4.42422	0.0843437	0.133629	0.280266	32	2	0.0720885	0.0381463	0.0637912	30.7852	3.26502	0.216067	0.0923663	0.0923663
AT1G14790	0.000105372	0.00123568	25.2658	12.26	1.78588	0.0409282	0.116564	24	14	1.62458	5.75913e-05	0.000334013	24.6329	13.161	3.7342	1.97217	0.528139
AT1G14800	0.0839405	0.107105	19.285	17.8202	0.00102143	1	1	28	22	0.0015293	0.291915	0.364265	23.6425	20.2115	0.00106824	0.000787738	0.000787738
AT1G14810	0.00236399	0.00696224	22.0552	0.966785	22.0051	0.0209531	0.0732016	24	0	21.1088	0.000540547	0.00183592	23.0276	0.504704	119.091	23.0075	0.193193
AT1G14820	0.000355917	0.00231119	28.9275	14.8779	10.1334	0.0209531	0.0732016	24	16	11.3596	9.55037e-05	0.000484281	26.4638	15.6266	30.8388	9.83977	0.319071
AT1G14830	4.03368e-05	0.000755032	21.0105	16.2281	9.07264	0.000686378	0.0115507	24	16	8.19958	5.09492e-07	1.45465e-05	22.5053	16.1931	60.7497	9.72938	0.160155
AT1G14840	4.83981e-05	0.000827533	27.3425	21.34	3.84104	0.133629	0.280266	24	20	3.91162	8.37446e-05	0.000439181	25.6712	20.7142	26.8235	4.30868	0.160631
AT1G14850	0.0343692	0.0507038	22.8114	21.207	1.2912	0.367825	0.614536	24	22	1.34816	0.0678961	0.104886	23.4057	21.6074	10.3341	1.29298	0.125118
AT1G14860	0.0133049	0.0238996	20.7917	7.34006	0.142103	0.225973	0.418954	24	6	0.0815632	0.0204654	0.0372767	22.3958	6.75267	0.37648	0.141779	0.141779
AT1G14870	0.186111	0.211314	24.0482	11.7502	1.37258	1	1	28	12	1.07302	0.49904	0.562563	26.0241	11.9344	1.87483	1.44684	0.771717
AT1G14880	0.006654	0.0141998	23.4824	13.9463	23.1442	0.133629	0.280266	28	12	12.6378	0.00713577	0.0150945	25.7412	13.1599	20.3059	23.8867	1.17634
AT1G14890	0.000243642	0.00189121	23.7619	10.1611	6.12407	0.0209531	0.0732016	24	12	4.54242	6.73117e-05	0.000374092	23.881	11.0763	17.7276	6.07792	0.34285
AT1G14900	0.0206302	0.0336286	22.5537	14.9986	8.20619	1	1	20	14	9.03013	0.100696	0.147613	21.2768	14.5216	42.8108	8.50108	0.198573
AT1G14910	0.000279465	0.0020377	22.427	12.6006	5.38725	0.0209531	0.0732016	24	12	5.27225	7.64052e-05	0.000411051	23.2135	12.3246	24.2223	5.84938	0.241488
AT1G14920	8.62505e-07	0.000126756	23.2093	10.4841	6.38662	0.000686378	0.0115507	24	10	5.40286	1.31706e-08	1.56585e-06	23.6047	10.249	24.9154	6.42772	0.257982
AT1G14930	0.0458308	0.0643218	16.0321	2.96703	0.121738	1	1	20	14	0.0750456	0.187118	0.25001	18.0161	16.9807	0.0713137	0.113749	0.113749
AT1G14970	0.469557	0.477501	20.4718	19.1451	0.6595	1	1	28	22	1.52658	0.824526	0.83724	24.2359	20.8539	6.00633	0.592817	0.0986987
AT1G14980	0.00423059	0.0102936	21.0105	20.6067	19.882	0.133629	0.280266	24	22	15.5509	0.00479293	0.0108337	22.5053	21.3513	152.439	20.4936	0.134438
AT1G14990	0.000230796	0.00184275	24.1939	14.0831	4.51963	0.010081	0.045481	28	14	4.65042	3.25059e-05	0.000220679	26.097	14.1196	16.599	5.01494	0.302124
AT1G15000	0.03168	0.0474745	21.234	17.8189	2.23511	0.881175	1	20	18	2.32943	0.127814	0.180723	20.617	17.9282	13.4654	2.23821	0.16622
AT1G15002	0.0171077	0.0290735	22.9425	19.9077	1.41192	0.225973	0.418954	24	22	1.20559	0.0253431	0.0448464	23.4713	20.9409	9.95103	1.52362	0.153111
AT1G15010	0.0117302	0.0216728	23.7619	9.93627	0.62733	0.0409282	0.116564	24	12	0.454146	0.00414875	0.00959929	23.881	10.9633	0.877667	0.612029	0.612029
AT1G15015	0.0635882	0.0846374	12.2454	4.2655	0.0490261	1	1	12	6	0.0511631	0.238794	0.307657	12.1227	5.14205	0.0364278	0.0503341	0.0503341
AT1G15020	0.0256141	0.0399206	23.4824	8.68254	1.72473	0.367825	0.614536	24	10	2.0464	0.0533706	0.0851387	23.7412	9.3352	9.41694	1.69502	0.179997
AT1G15030	0.0999016	0.124252	26.0915	23.6795	3.87706	0.367825	0.614536	28	26	4.72958	0.158146	0.217014	27.0458	24.8297	36.4728	3.95571	0.108457
AT1G15040	0.604091	0.608853	17.0598	11.494	0.0502418	1	1	28	12	0.0968158	0.908571	0.915134	22.5299	12.4175	0.140035	0.0204671	0.0204671
AT1G15050	0.624737	0.629247	34.4138	5.72327	0.0656159	1	1	32	8	0.0555454	0.918629	0.924743	33.2069	6.91214	0.0559623	0.0680302	0.0680302
AT1G15060	0.00985537	0.0189695	23.9042	20.1235	2.83934	0.578372	0.88172	20	2	2.61682	0.0351539	0.0593802	21.9521	21.3137	17.3719	2.61352	0.150445
AT1G15080	0.0149871	0.0261892	32.1935	13.2997	0.764441	0.010081	0.045481	28	16	0.58297	0.00148029	0.00410807	30.0968	14.8158	7.41468	0.696365	0.093917
AT1G15090	0.00601817	0.013227	19.8607	18.1519	0.613846	0.881175	1	20	0	0.361215	0.0330883	0.056401	19.9303	19.073	0.501809	0.58471	0.58471
AT1G15100	0.000719391	0.0034614	20.0603	18.9174	4.14617	0.000686378	0.0115507	24	20	5.08673	7.66396e-06	8.23743e-05	22.0302	19.5667	13.0444	5.86457	0.449585
AT1G15110	0.00556984	0.0125077	21.8142	17.8662	1.63833	0.0757376	0.183224	24	18	1.50561	0.00369996	0.00873899	22.9071	17.9708	6.45361	1.79111	0.277536
AT1G15120	0.00778657	0.015925	24.4908	12.8053	19.1528	0.133629	0.280266	28	12	19.4404	0.0081868	0.0170017	26.2454	12.4854	133.991	20.7816	0.155098
AT1G15125	0.000242701	0.00188682	22.427	11.92	39.3333	0.00185343	0.0175761	24	12	28.0575	7.02382e-06	7.72653e-05	23.2135	11.9724	35.2112	41.8399	1.18826
AT1G15130	3.34354e-05	0.000685733	22.1778	12.0095	4.78344	0.010081	0.045481	24	12	4.9122	5.36031e-06	6.4332e-05	23.0889	12.0237	27.6104	5.13248	0.18589
AT1G15140	0.000603773	0.00312857	21.9341	19.8531	18.8701	0.00451178	0.0281815	24	22	15.1359	3.76289e-05	0.000245641	22.967	20.9206	154.896	17.8002	0.114917
AT1G15150	9.17246e-06	0.00037994	23.345	22.3267	0.498313	0.00451178	0.0281815	24	0	0.410924	7.4493e-07	1.81524e-05	23.6725	23.1562	0.70047	0.491359	0.491359
AT1G15160	0.000589263	0.00309789	22.8114	15.7999	0.81253	0.010081	0.045481	24	16	0.832106	7.74252e-05	0.000414858	23.4057	15.9077	2.71547	0.958347	0.352921
AT1G15165	0.0393946	0.0568125	28.5143	18.4564	1.63341	0.133629	0.280266	24	18	1.62856	0.0328849	0.0561299	26.2571	18.3441	6.8347	1.59177	0.232896
AT1G15170	0.000108351	0.00125617	21.6957	16.9389	2.0572	0.00451178	0.0281815	24	18	2.30463	7.59253e-06	8.19071e-05	22.8478	17.4871	6.74425	2.64811	0.392647
AT1G15175	0.00276897	0.00773108	23.2093	4.78884	2.12327	0.0409282	0.116564	24	6	2.51841	0.00114295	0.00332336	23.6047	5.38579	5.46225	2.51804	0.460988
AT1G15180	0.00180527	0.00590803	22.3017	1.78968	4.89892	0.0209531	0.0732016	24	2	4.50021	0.00042299	0.00151547	23.1508	1.89353	40.8662	5.1905	0.127012
AT1G15190	0.00360792	0.00922622	21.6957	13.2606	0.364599	0.0409282	0.116564	24	14	0.318219	0.00145016	0.00403545	22.8478	13.6464	0.482021	0.377445	0.377445
AT1G15200	0.0220474	0.0354629	23.7619	21.5878	9.56829	0.578372	0.88172	24	0	6.10525	0.0683755	0.105507	23.881	22.7884	47.7344	9.21193	0.192983
AT1G15210	0.0149066	0.0260834	25.4268	10.2825	0.0941824	0.881175	1	28	10	0.1014	0.0700433	0.107853	26.7134	10.1716	0.470549	0.109163	0.109163
AT1G15215	0.0249049	0.039062	21.234	15.5938	1.90284	0.010081	0.045481	24	16	1.58179	0.00233236	0.00595915	22.617	15.8437	10.0836	1.97588	0.19595
AT1G15220	0.0502772	0.0695215	24.642	12.9274	1.15956	0.225973	0.418954	24	16	0.890432	0.062232	0.0972561	24.321	14.4865	7.20277	1.29892	0.180335
AT1G15230	0.0125229	0.0228044	28.1127	13.4883	2.85557	0.010081	0.045481	24	16	2.85684	0.00125957	0.003596	26.0563	14.9363	14.2272	3.17257	0.222993
AT1G15240	0.0231483	0.0368717	18.8302	17.7879	2.6137	0.881175	1	20	18	2.76312	0.0997922	0.146483	19.4151	17.907	15.2228	2.64571	0.173799
AT1G15250	1.73218e-05	0.000506937	21.6957	0.365395	18.8877	0.010081	0.045481	24	0	15.7482	2.89184e-06	4.29325e-05	22.8478	0.1924	55.4864	17.1661	0.309375
AT1G15260	0.00202271	0.00632742	23.2093	19.7595	8.56345	0.367825	0.614536	20	2	6.72296	0.00610341	0.0132306	21.6047	21.0792	52.8707	8.39023	0.158693
AT1G15270	0.0558041	0.0757871	12.5931	3.16063	24.1682	0.881175	1	24	18	35.6258	0.197303	0.261931	18.2965	9.15725	322.773	8.42779	0.0261106
AT1G15280	0.00215059	0.00656882	20.4718	19.0082	6.28549	0.578372	0.88172	20	0	6.82142	0.00956459	0.0193872	20.2359	19.5125	30.17	6.17121	0.204548
AT1G15290	2.02303e-06	0.000179636	24.3415	22.9159	21.6284	0.000686378	0.0115507	24	0	19.6139	2.97083e-08	2.45403e-06	24.1707	23.463	53.3375	21.8139	0.408979
AT1G15310	0.00380483	0.00957312	17.9013	15.3264	0.998346	0.367825	0.614536	24	16	1.16724	0.0105966	0.0211751	20.9507	15.9521	3.58748	0.98809	0.275427
AT1G15320	0.0847202	0.107971	19.285	14.9052	0.0536385	1	1	20	14	0.0515976	0.293844	0.366262	19.6425	14.4656	0.0414617	0.0531393	0.0531393
AT1G15330	0.13077	0.156851	13.1316	8.45795	0.0515851	1	1	36	30	0.00258554	0.396797	0.470139	24.5658	18.1471	0.0309549	0.0393321	0.0393321
AT1G15340	0.0126952	0.0230388	15.7165	1.01824	8.9462	1	1	36	34	7.58797	0.0681293	0.105182	25.8583	0.119362	69.057	3.07628	0.044547
AT1G15350	6.77284e-05	0.000982738	22.5537	12.3855	5.85204	0.0209531	0.0732016	28	10	6.43539	2.05282e-05	0.0001616	25.2768	11.4542	17.5183	6.06363	0.346132
AT1G15360	0.277914	0.301781	18.4815	6.13921	0.0321312	1	1	28	24	0.0390477	0.633767	0.685307	23.2407	2.20002	0.0480418	0.0202521	0.0202521
AT1G15370	0.0102825	0.0195795	21.1217	15.5873	4.37866	0.0209531	0.0732016	28	16	3.8166	0.00203445	0.00531561	24.5608	16.08	41.4057	5.25373	0.126884
AT1G15380	0.121465	0.147007	12.5931	7.75662	0.302886	1	1	36	0	0.11627	0.377529	0.451049	24.2965	19.6309	0.1985	0.288817	0.288817
AT1G15385	0.425847	0.435317	29.791	8.81124	0.0125143	1	1	0	NaN	0	0.789382	0.805567	29.791	8.81124	0.0040697	0.0126332	0.0126332
AT1G15390	0.503268	0.510255	23.0751	0.948778	1.03022	1	1	24	0	1.96314	0.848828	0.859683	23.5376	0.483896	40.774	1.10429	0.0270832
AT1G15400	0.000606233	0.00313439	22.3017	12.075	9.02021	0.000686378	0.0115507	24	12	8.54613	6.52966e-06	7.35551e-05	23.1508	12.0551	26.2221	9.29058	0.354304
AT1G15405	0.727421	0.729912	34.713	29.9536	5.22668	1	1	12	4	9.07538	0.958923	0.961877	23.3565	2.29158	16.8773	1.39436	0.0826177
AT1G15410	0.026856	0.0414811	19.7624	16.9733	1.8223	0.578372	0.88172	24	18	1.60717	0.0802238	0.121376	21.8812	17.602	13.3728	1.96713	0.147099
AT1G15415	0.0023245	0.00689149	20.4718	16.0178	0.289079	0.367825	0.614536	20	16	0.23766	0.00689514	0.0146555	20.2359	16.011	0.735345	0.289313	0.289313
AT1G15420	0.000753268	0.00355228	22.8114	21.2313	5.73803	0.010081	0.045481	24	22	4.91877	9.71098e-05	0.000491235	23.4057	21.6198	25.9772	5.76201	0.22181
AT1G15430	0.039551	0.0569926	28.3121	17.1801	0.649112	1	1	28	22	0.606691	0.167307	0.227892	28.156	19.604	6.16505	0.639671	0.103758
AT1G15440	0.000391296	0.00243641	23.4824	21.6803	3.92688	0.010081	0.045481	24	22	3.35037	5.30287e-05	0.000313571	23.7412	21.841	13.0348	3.94912	0.302967
AT1G15470	0.000183947	0.00163895	21.4624	17.8013	4.54003	0.0757376	0.183224	24	18	5.26607	0.000169707	0.000749343	22.7312	17.951	18.6886	4.8324	0.258575
AT1G15480	0.109519	0.134458	25.9221	6.04962	0.575221	1	1	36	34	0.668372	0.351737	0.425176	30.961	2.75277	6.22562	0.46044	0.0739588
AT1G15490	0.00357607	0.00917782	20.5773	16.9142	1.60926	0.133629	0.280266	20	18	1.35818	0.00413172	0.00956896	20.2887	17.4684	7.43125	1.58601	0.213425
AT1G15500	0.000477291	0.00273561	24.1939	11.8633	15.9482	0.367825	0.614536	24	12	11.2466	0.00169371	0.0045742	24.097	11.9321	124.008	16.8785	0.136108
AT1G15510	0.0192566	0.031872	23.345	19.8071	1.27358	0.010081	0.045481	24	20	1.03939	0.00185333	0.0049314	23.6725	19.906	6.16972	1.27306	0.20634
AT1G15520	0.417191	0.430524	23.0751	14.6045	2.16287	1	1	28	12	2.93544	0.781904	0.805475	25.5376	13.5538	3.25157	2.12905	0.654774
AT1G15530	3.59984e-05	0.000713938	24.0482	10.3457	1.50264	0.0209531	0.0732016	28	10	1.34855	1.13877e-05	0.000107339	26.0241	10.245	6.29168	1.43726	0.228437
AT1G15550	0.00251795	0.00726878	25.4268	21.9953	2.4016	0.133629	0.280266	24	22	2.00713	0.00302724	0.00738445	24.7134	22.0161	5.19869	2.55253	0.490994
AT1G15570	0.165721	0.190967	18.3119	15.1791	1.14101	1	1	36	24	2.13977	0.463596	0.529534	27.156	20.307	18.5561	0.215668	0.0116225
AT1G15580	0.0782524	0.100691	16.3607	4.24805	0.312667	1	1	28	26	0.291944	0.277625	0.348828	22.1803	2.08741	1.4081	0.00242524	0.00172235
AT1G15620	0.0426048	0.0606106	14.0563	2.16792	0.058646	1	1	12	6	0.0530606	0.177056	0.238936	13.0282	4.26171	0.0435468	0.0565626	0.0565626
AT1G15630	0.501523	0.508596	32.1935	5.25213	0.0343295	1	1	0	NaN	0	0.847627	0.858647	32.1935	5.25213	0.0205019	0.0343348	0.0343348
AT1G15640	0.261468	0.285563	12.9191	1.55722	0.010197	1	1	0	NaN	0	0.612213	0.665808	12.9191	1.55722	0.00430827	0.0102572	0.0102572
AT1G15660	0.0450789	0.0634526	16.3607	1.19908	1.30408	1	1	28	22	1.35755	0.184794	0.247497	22.1803	20.6167	13.1704	0.394526	0.0299555
AT1G15670	3.61326e-07	8.38222e-05	22.6818	11.0552	2.35325	0.00451178	0.0281815	24	12	2.23498	3.46171e-08	2.71402e-06	23.3409	11.5235	4.80766	2.36117	0.491125
AT1G15690	0.00029868	0.00210767	23.6213	15.27	128.357	1.35031e-05	0.00253231	24	16	129.164	8.1988e-08	4.64242e-06	23.8107	15.6331	620.261	151.368	0.244039
AT1G15700	0.0383156	0.0555779	22.1778	12.4209	0.606281	0.133629	0.280266	24	12	0.512265	0.0321264	0.0549954	23.0889	12.2378	4.98452	0.699375	0.140309
AT1G15710	0.00136794	0.00498791	23.2093	19.2768	3.94814	0.0757376	0.183224	28	22	3.51471	0.00105417	0.00312176	25.6047	20.6921	17.0737	3.95865	0.231857
AT1G15720	0.465103	0.473239	31.1875	15.3589	0.293827	1	1	28	16	0.340659	0.821138	0.834306	29.5938	15.7423	2.55382	0.290545	0.113769
AT1G15730	0.00691051	0.0145851	32.9917	31.6288	6.59706	0.0757376	0.183224	28	0	10.0891	0.00447766	0.0102276	30.4959	29.866	60.7801	7.12436	0.117215
AT1G15740	0.00382053	0.00959821	23.9042	7.86179	13.0206	0.00451178	0.0281815	24	10	10.5503	0.000206305	0.00087233	23.9521	8.92879	41.3877	13.4463	0.324885
AT1G15750	0.000112703	0.00128469	21.8142	19.1345	22.8587	0.010081	0.045481	24	20	24.5153	1.66878e-05	0.000140748	22.9071	19.5912	74.9492	23.3746	0.311872
AT1G15760	0.0017791	0.00586327	22.3017	18.7382	1.24662	0.0209531	0.0732016	24	20	1.21915	0.000417403	0.00149981	23.1508	19.372	2.85564	1.27887	0.447841
AT1G15770	0.138832	0.163757	27.531	23.4417	0.0182182	1	1	0	NaN	0	0.412955	0.481712	27.531	23.4417	0.00774384	0.0151199	0.0151199
AT1G15772	0.114984	0.140202	13.3067	0.654013	0.0414309	1	1	0	NaN	0	0.363689	0.437331	13.3067	0.654013	0.0200566	0.0428607	0.0428607
AT1G15780	0.00309079	0.00832331	17.2069	16.9676	1.93596	0.133629	0.280266	20	18	2.72313	0.00363128	0.00860364	18.6034	17.5439	13.8936	2.35641	0.169604
AT1G15790	0.000296949	0.00210241	20.6839	13.6892	1.72078	0.367825	0.614536	24	12	1.86258	0.00110559	0.00323965	22.342	12.9787	3.50895	1.7068	0.486415
AT1G15800	4.98488e-05	0.000835387	21.4624	12.7923	1.48985	0.0209531	0.0732016	24	14	1.53864	1.54292e-05	0.000132877	22.7312	13.4042	3.7115	1.49606	0.403087
AT1G15810	0.000562721	0.00300828	21.1217	16.7624	6.36495	0.010081	0.045481	24	16	6.15349	7.41992e-05	0.000401982	22.5608	16.4725	22.0721	7.0075	0.317482
AT1G15820	0.00095902	0.00406185	20.9005	5.97273	1878.25	0.000686378	0.0115507	24	6	2477.6	1.00276e-05	9.81078e-05	22.4503	6.01408	3689.94	2419.2	0.655621
AT1G15825	0.00104442	0.00426111	27.7222	25.4496	6.82749	0.010081	0.045481	24	2	7.97574	0.000131203	0.000614519	25.8611	0.0175438	12.724	10.0447	0.789433
AT1G15830	0.00141513	0.00509031	21.1217	4.87672	4.92965	0.00451178	0.0281815	24	4	7.42198	8.27568e-05	0.000435462	22.5608	4.48457	9.31244	8.41546	0.903679
AT1G15840	0.383718	0.398085	18.3119	2.99445	0.0110343	1	1	0	NaN	0	0.751262	0.777668	18.3119	2.99445	0.0042924	0.0110494	0.0110494
AT1G15860	0.0255963	0.0399008	19.1923	16.7433	3.24513	0.133629	0.280266	20	18	3.21319	0.0228415	0.0410087	19.5962	17.3661	39.6864	3.58512	0.0903364
AT1G15870	0.00459177	0.0108992	22.3017	0.25445	0.844488	0.0209531	0.0732016	24	0	0.578945	0.000986072	0.00295632	23.1508	0.132069	2.43786	0.837241	0.343433
AT1G15880	0.000399494	0.00247227	24.0482	12.2112	6.69212	0.000686378	0.0115507	24	14	6.21047	4.41726e-06	5.66638e-05	24.0241	13.1065	25.7862	7.14953	0.277262
AT1G15885	0.00403214	0.00995276	21.4624	12.7349	2.53774	0.0209531	0.0732016	24	14	2.71853	0.000876872	0.00269123	22.7312	13.3738	10.6323	2.86705	0.269654
AT1G15890	0.0355363	0.0521336	21.9341	11.8233	0.340656	0.225973	0.418954	24	12	0.396646	0.0467725	0.0760203	22.967	11.9318	0.919169	0.375714	0.375714
AT1G15900	0.00760925	0.0156663	30.015	8.18362	0.309012	1	1	32	8	0.38182	0.0447302	0.0731369	31.0075	8.10305	0.630255	0.28277	0.28277
AT1G15910	0.0911322	0.114949	12.2831	0.02791	1.10541	1	1	32	20	1.36944	0.309434	0.3823	22.1415	18.0152	12.1581	1.35786	0.111684
AT1G15920	4.14782e-05	0.000764413	23.345	11.6282	1.75948	0.0209531	0.0732016	24	12	1.75556	1.29981e-05	0.000117554	23.6725	11.8138	8.582	1.7553	0.204532
AT1G15930	0.00063132	0.00320681	21.9341	1.39108	43.7877	0.0757376	0.183224	24	0	38.6462	0.000523483	0.00178833	22.967	0.728293	325.804	44.376	0.136204
AT1G15940	0.0106044	0.0200603	17.5088	16.9527	2.62088	1	1	28	22	3.62349	0.0588169	0.0926168	22.7544	19.9551	13.1211	2.27706	0.173541
AT1G15950	4.17582e-05	0.000767401	24.1939	24.0423	50.6491	0.00185343	0.0175761	24	2	45.1012	1.3447e-06	2.65788e-05	24.097	0.928519	173.421	53.4864	0.308419
AT1G15960	0.0231511	0.0368737	23.7619	22.2552	3.43174	0.578372	0.88172	24	0	2.57799	0.0711441	0.109376	23.881	23.1238	12.006	3.31873	0.276422
AT1G15970	0.000752491	0.0035507	21.5784	16.9688	2.17213	0.000686378	0.0115507	24	18	2.07584	7.99335e-06	8.47874e-05	22.7892	17.5064	12.894	2.25664	0.175014
AT1G15980	0.0133571	0.0239643	29.3529	16.7783	43.3815	0.010081	0.045481	24	18	52.0751	0.00133479	0.0037699	26.6765	17.6279	255.353	40.3541	0.158033
AT1G15990	0.00981696	0.018908	23.7619	15.0134	0.124735	0.225973	0.418954	28	14	0.131502	0.0157748	0.0298436	25.881	14.6464	0.447874	0.131558	0.131558
AT1G16000	0.00276428	0.00772168	22.427	13.3323	5.81701	0.0409282	0.116564	24	14	3.94095	0.0011412	0.00331994	23.2135	13.6705	37.4886	6.23422	0.166297
AT1G16010	0.000539781	0.00294132	21.8142	15.2753	6.36281	0.000686378	0.0115507	24	16	6.2407	5.85692e-06	6.83755e-05	22.9071	15.656	30.3192	7.01719	0.231444
AT1G16020	0.000284799	0.0020555	26.7919	19.5528	2.98311	0.00185343	0.0175761	24	20	3.09291	8.15772e-06	8.59089e-05	25.396	19.8486	17.9035	3.38649	0.189152
AT1G16022	0.0157418	0.0272741	20.4718	15.6106	0.905425	0.881175	1	36	24	0.677095	0.0732116	0.112142	28.2359	20.1775	3.26216	0.76155	0.23345
AT1G16025	0.0481379	0.0669941	12.321	5.01271	0.27675	1	1	36	0	0.252897	0.194173	0.258215	24.1605	4.91477	0.450003	0.178865	0.178865
AT1G16030	0.0740407	0.0961479	19.4732	14.7527	0.448471	1	1	20	14	0.672469	0.266779	0.337552	19.7366	14.3839	2.68516	0.441536	0.164436
AT1G16040	0.0145351	0.0255881	20.3673	17.6458	1.70147	0.367825	0.614536	24	18	1.57904	0.033315	0.0567278	22.1837	17.9286	9.13586	1.67383	0.183215
AT1G16060	0.00115027	0.00450687	22.9425	20.6696	1.59382	0.00185343	0.0175761	24	22	1.4312	2.99719e-05	0.000208852	23.4713	21.3306	6.7789	1.57633	0.232534
AT1G16070	0.00298343	0.0081285	25.2658	20.4013	0.72079	0.00451178	0.0281815	24	22	0.604144	0.000164431	0.000732257	24.6329	21.2352	3.38045	0.710674	0.21023
AT1G16080	7.64933e-05	0.00104645	24.4908	19.9799	75.7972	0.000686378	0.0115507	28	20	69.9624	9.32584e-07	2.10991e-05	26.2454	20.079	231.865	78.6968	0.339408
AT1G16090	0.0117304	0.0216728	32.1935	16.6527	1.43799	0.225973	0.418954	24	18	1.49191	0.0183775	0.0340396	28.0968	17.8031	3.84231	1.41042	0.367076
AT1G16110	4.56625e-05	0.000798226	23.0751	11.1185	1.25103	0.010081	0.045481	24	12	1.09587	7.17707e-06	7.83263e-05	23.5376	11.555	1.69339	1.28427	0.758399
AT1G16120	0.425847	0.435317	29.791	5.39772	0.00542596	1	1	0	NaN	0	0.789382	0.805567	29.791	5.39772	0.00176454	0.00547748	0.00547748
AT1G16130	0.105298	0.129915	33.2667	13.2283	0.119997	0.881175	1	32	14	0.130264	0.31338	0.38632	32.6333	13.6268	0.203699	0.118011	0.118011
AT1G16150	0.141679	0.166645	28.1127	11.059	0.0485461	1	1	32	12	0.0351581	0.418547	0.487072	30.0563	11.5474	0.0330103	0.0390108	0.0390108
AT1G16170	0.0568631	0.0769843	12.475	4.44621	1.70674	1	1	12	6	1.45547	0.219896	0.286744	12.2375	5.24016	16.17	1.69546	0.104853
AT1G16180	0.00136986	0.00498946	25.1069	11.0354	19.0934	0.0757376	0.183224	24	12	16.7063	0.0010555	0.00312412	24.5535	11.5344	89.9468	19.9551	0.221855
AT1G16190	3.93188e-05	0.000746709	21.9341	19.9823	5.89846	0.00451178	0.0281815	24	22	5.53357	2.93503e-06	4.33268e-05	22.967	20.9883	28.8558	5.66397	0.196285
AT1G16210	0.00223831	0.00673388	18.9194	17.3614	5.52615	0.578372	0.88172	20	18	3.60236	0.00990295	0.0199592	19.4597	17.6855	46.948	5.5298	0.117786
AT1G16220	0.000320806	0.00218996	24.3415	19.4555	1.35854	0.010081	0.045481	24	20	1.3081	4.41182e-05	0.000275272	24.1707	19.7306	3.98124	1.43166	0.359601
AT1G16225	0.369995	0.386447	17.9013	16.3463	0.0453957	1	1	12	4	0.0602854	0.737868	0.768829	14.9507	1.84244	0.0450067	0.0385569	0.0385569
AT1G16240	1.06224e-06	0.000136819	23.9042	10.8732	11.6568	6.1553e-05	0.00441262	24	12	11.0365	1.59869e-09	4.51525e-07	23.9521	11.4355	51.087	11.7925	0.230832
AT1G16250	0.0294564	0.044659	25.1069	9.21801	0.697061	0.225973	0.418954	24	10	0.550788	0.0400193	0.0664534	24.5535	9.62271	5.21161	0.791248	0.151824
AT1G16260	0.231247	0.256611	20.4718	14.5915	1.60082	0.0409282	0.116564	12	2	1.83841	0.0535712	0.0854239	16.2359	15.2571	9.56646	0.124674	0.0130324
AT1G16270	0.0233713	0.03716	19.7624	16.9337	1.36273	1	1	28	22	1.60924	0.11116	0.160525	23.8812	19.6134	11.7657	0.765678	0.0650773
AT1G16280	0.0344651	0.0508293	24.3415	22.8118	1.47805	0.225973	0.418954	24	22	1.43993	0.045601	0.074343	24.1707	22.4041	8.58766	1.34527	0.156651
AT1G16290	0.0715208	0.0934001	20.264	8.1332	0.0223473	1	1	0	NaN	0	0.260176	0.3305	20.264	8.1332	0.0114463	0.0225609	0.0225609
AT1G16300	0.00149529	0.00527267	22.3017	21.8367	2.45988	0.0409282	0.116564	24	0	1.91707	0.000654921	0.00213261	23.1508	22.9095	7.69814	2.41506	0.31372
AT1G16310	0.00816654	0.0164949	24.3415	16.5336	0.690218	0.010081	0.045481	32	18	0.972585	0.000856597	0.00264389	28.1707	17.4903	2.90938	0.801749	0.275574
AT1G16320	0.00397861	0.00986531	24.642	16.3609	12.2563	0.133629	0.280266	24	18	14.0444	0.00454011	0.010353	24.321	17.1943	59.5014	14.3987	0.241989
AT1G16330	0.0584467	0.0788213	26.6133	21.1513	0.955984	1	1	28	20	1.14229	0.224414	0.291873	27.3067	20.6036	5.45011	0.965196	0.177097
AT1G16340	0.00103973	0.0042492	21.4624	14.2624	4.51026	0.010081	0.045481	24	14	4.88598	0.000130662	0.000612595	22.7312	14.1827	20.2011	5.85004	0.289591
AT1G16350	0.000497415	0.00280433	24.0482	21.4763	8.62679	0.133629	0.280266	24	22	8.40045	0.000705821	0.00226408	24.0241	21.7384	45.8118	8.60722	0.187882
AT1G16360	0.00336214	0.00879632	12.5931	7.71132	0.0847482	0.367825	0.614536	24	6	0.0777144	0.00951665	0.0193065	18.2965	7.88898	0.253918	0.0415107	0.0415107
AT1G16370	0.00365967	0.00931185	23.7619	11.2286	0.602002	0.0757376	0.183224	24	12	0.468646	0.00254748	0.00640682	23.881	11.6127	0.764194	0.625567	0.625567
AT1G16390	0.00796496	0.0161854	24.3415	0.898545	3.22802	0.0209531	0.0732016	24	2	2.78505	0.00161853	0.0044107	24.1707	1.45324	7.51234	3.61941	0.481795
AT1G16400	8.5926e-05	0.00111801	21.8142	21.3467	2.55841	0.225973	0.418954	24	0	2.43068	0.000230078	0.000946893	22.9071	22.6616	7.92204	2.73569	0.345327
AT1G16410	2.02946e-05	0.000544367	22.427	0.627002	46.9416	0.00185343	0.0175761	24	0	45.5662	6.80669e-07	1.71204e-05	23.2135	0.324495	79.2627	48.0647	0.606398
AT1G16420	0.360471	0.377374	27.9161	11.987	0.0857512	1	1	24	12	0.0736463	0.728275	0.760422	25.958	12.0626	0.209846	0.0882927	0.0882927
AT1G16430	0.0141637	0.0250775	24.3415	18.4407	1.28662	0.0209531	0.0732016	28	18	1.04431	0.00270733	0.00673229	26.1707	18.3253	11.159	1.40696	0.126083
AT1G16440	0.109567	0.134503	12.3975	4.30159	0.0642199	1	1	12	6	0.0421139	0.351844	0.425282	12.1988	5.166	0.036656	0.0598157	0.0598157
AT1G16445	0.0082492	0.0166161	20.7917	10.1614	1.76193	0.00451178	0.0281815	24	8	2.44393	0.0004168	0.00149787	22.3958	9.20535	8.9528	2.21222	0.247098
AT1G16460	0.000861946	0.00380809	23.0751	14.0771	10.5676	0.0209531	0.0732016	24	14	10.1253	0.000215313	0.000900058	23.5376	14.0447	70.7519	11.7692	0.166345
AT1G16470	0.000180032	0.00161946	23.0751	14.1567	18.0412	0.0209531	0.0732016	24	14	18.3594	5.08794e-05	0.00030424	23.5376	14.0853	105.359	20.21	0.191821
AT1G16480	0.0053459	0.012148	12.0604	11.7929	0.176816	0.881175	1	12	0	0.159199	0.0299501	0.0517461	12.0302	11.8968	1.10741	0.183058	0.165303
AT1G16489	0.0485293	0.0674468	20.9005	14.5238	0.845204	1	1	20	14	1.13448	0.195359	0.259615	20.4503	14.2631	4.62475	0.829329	0.179324
AT1G16490	0.00800687	0.0162424	21.9341	13.5383	0.675093	0.010081	0.045481	20	16	0.37579	0.000841443	0.00260604	20.967	14.8575	1.94654	0.717065	0.368379
AT1G16500	0.0050066	0.011598	23.0751	16.8239	2.00011	0.0757376	0.183224	28	18	2.75498	0.00336623	0.00807476	25.5376	17.5181	7.26936	2.61856	0.360219
AT1G16510	0.000357168	0.0023152	12.2454	0.548093	0.991897	0.578372	0.88172	12	2	0.863125	0.00195934	0.00515846	12.1227	1.28153	4.5359	1.08718	0.239684
AT1G16515	0.0117787	0.0217295	20.5773	0.247211	1.58167	0.225973	0.418954	20	2	0.950988	0.0184422	0.0341379	20.2887	1.1363	4.44262	1.5642	0.35209
AT1G16520	0.000232763	0.00184588	22.5537	19.2428	7.57399	0.000686378	0.0115507	24	20	7.89296	2.65999e-06	4.09284e-05	23.2768	19.6286	24.1003	7.9255	0.328855
AT1G16530	0.00677794	0.0143908	24.795	21.6118	0.530268	0.881175	1	20	2	0.530397	0.0365555	0.0614587	22.3975	22.0797	1.65647	0.51519	0.311017
AT1G16540	0.0360393	0.052763	18.7418	17.778	1.14784	1	1	20	0	1.22108	0.155803	0.214239	19.3709	18.8728	5.12324	1.06309	0.207503
AT1G16560	9.51671e-05	0.0011772	23.2093	13.143	10.4691	0.00451178	0.0281815	24	14	9.6487	6.72439e-06	7.49615e-05	23.6047	13.5681	46.0858	11.4757	0.249007
AT1G16570	0.00664815	0.0141969	21.0105	14.8632	1.9344	0.225973	0.418954	24	14	1.71239	0.0112684	0.0223178	22.5053	14.5243	14.5564	2.02128	0.138859
AT1G16590	0.00886742	0.0175078	22.3017	12.9923	1.15259	0.0757376	0.183224	24	12	1.16949	0.00557818	0.0122737	23.1508	12.5312	4.86331	1.18964	0.244616
AT1G16610	0.0766533	0.0990085	23.345	22.4136	4.99632	1	1	28	0	5.13074	0.273534	0.344686	25.6725	25.1604	52.5462	4.08747	0.0777882
AT1G16630	0.0618825	0.0827241	15.5938	1.1138	0.633995	1	1	28	22	0.660657	0.234072	0.302587	21.7969	20.2399	5.57124	0.0405358	0.0072759
AT1G16635	0.00964109	0.0186474	23.2093	16.3325	0.293939	0.729774	1	24	16	0.229427	0.0419105	0.0691509	23.6047	16.1736	0.386795	0.342203	0.342203
AT1G16640	0.00896089	0.0176374	12.7949	1.57494	0.51198	0.578372	0.88172	24	20	0.465058	0.0324564	0.0554955	18.3974	17.9966	2.43044	0.177271	0.0729379
AT1G16650	0.316884	0.336889	15.968	1.60859	0.670988	1	1	28	22	1.02869	0.681054	0.721485	21.984	20.7359	6.94927	0.499497	0.0718776
AT1G16670	0.0100642	0.0192545	24.0482	12.8079	1.76194	0.010081	0.045481	28	12	1.16513	0.00103445	0.00307461	26.0241	12.5067	6.50075	1.885	0.289967
AT1G16680	1.88126e-05	0.000525005	27.9161	15.0225	2.04536	0.00451178	0.0281815	24	18	2.60127	1.46687e-06	2.77982e-05	25.958	16.7187	14.2955	2.06971	0.14478
AT1G16690	0.0209432	0.0340183	21.9341	16.1206	1.07796	0.225973	0.418954	24	18	0.925701	0.0300676	0.0519146	22.967	17.0525	8.0654	1.10985	0.137606
AT1G16700	0.00344806	0.00895715	24.95	14.3929	7.95348	0.00451178	0.0281815	28	14	7.05847	0.000187787	0.000810552	26.475	14.255	70.7696	9.00761	0.127281
AT1G16705	0.498674	0.505816	20.6839	19.0659	0.167235	1	1	28	20	0.317474	0.845653	0.856837	24.342	19.9124	0.68271	0.136287	0.136287
AT1G16710	0.0413738	0.059161	17.7422	17.4339	0.963104	0.881175	1	20	18	0.898143	0.157191	0.215893	18.8711	17.7636	8.48044	1.08555	0.128006
AT1G16720	0.137702	0.163757	30.9457	27.4509	16.917	1	1	36	32	21.7994	0.41072	0.481712	33.4729	29.7232	155.121	16.1326	0.104
AT1G16730	3.54821e-05	0.000710592	24.0482	23.2663	12.2955	1.35031e-05	0.00253231	24	0	12.0037	1.07606e-08	1.37841e-06	24.0241	23.6336	12.1437	12.4903	1.02854
AT1G16740	0.00385306	0.00965768	20.7917	17.9933	4.5635	0.0757376	0.183224	24	18	4.21638	0.00266706	0.0066512	22.3958	18.0892	42.8659	4.73655	0.110497
AT1G16750	0.000434336	0.0025987	23.6213	18.9428	4.87638	0.00185343	0.0175761	24	20	5.16792	1.21013e-05	0.000111993	23.8107	19.4684	14.3305	5.17231	0.360931
AT1G16770	0.103243	0.127777	24.3415	21.3462	0.141509	1	1	20	4	0.13782	0.337675	0.411187	22.1707	0.853005	0.330855	0.125053	0.125053
AT1G16780	0.00331488	0.00871447	20.3673	17.4394	2.00459	0.010081	0.045481	24	18	2.21626	0.000377831	0.0013911	22.1837	17.8162	12.8201	2.29226	0.178802
AT1G16790	0.0600039	0.0805851	20.1616	9.65747	1.63922	0.881175	1	20	12	1.53946	0.208315	0.274098	20.0808	10.8336	6.69385	1.52848	0.228342
AT1G16800	0.00788712	0.0160725	19.4732	17.5457	0.482656	0.367825	0.614536	20	18	0.48457	0.0198511	0.0363243	19.7366	17.773	4.20017	0.541991	0.12904
AT1G16810	0.000189013	0.00166012	23.345	11.8839	13.5875	0.0757376	0.183224	24	12	13.8356	0.000173992	0.000764664	23.6725	11.9434	85.9797	14.1347	0.164396
AT1G16820	0.0919688	0.115786	24.0482	11.7283	0.827881	0.133629	0.280266	24	12	0.608559	0.0663521	0.102811	24.0241	11.8643	3.27689	0.898197	0.2741
AT1G16825	0.0153636	0.0267394	32.9917	13.0434	1.2245	0.00451178	0.0281815	28	16	0.652403	0.000733156	0.00233641	30.4959	14.7414	8.39149	1.20095	0.143115
AT1G16830	0.00799172	0.0162271	21.4624	21.3725	0.708886	0.881175	1	28	22	0.500416	0.0419417	0.0691905	24.7312	22.0296	1.27052	0.477554	0.375873
AT1G16840	0.000227328	0.0018272	24.0482	11.9775	16.1192	0.00185343	0.0175761	24	14	15.6457	6.60649e-06	7.41712e-05	24.0241	12.9898	42.5728	17.3636	0.407857
AT1G16850	0.0313395	0.0470514	25.7548	14.4566	1.29914	0.367825	0.614536	32	12	0.524211	0.0629747	0.0982269	28.8774	13.5192	2.85155	1.39038	0.487587
AT1G16860	0.000363586	0.00234347	23.345	13.6373	4.0529	0.010081	0.045481	24	14	3.95089	4.95427e-05	0.000298939	23.6725	13.8188	27.9078	4.5212	0.162005
AT1G16870	0.00122648	0.00467605	24.0482	21.4627	4.7178	0.0757376	0.183224	24	20	4.03087	0.000955295	0.00287878	24.0241	20.7306	26.7371	3.80128	0.142172
AT1G16880	0.000265332	0.00198719	32.1935	15.0492	224.823	0.00185343	0.0175761	24	18	314.705	7.63492e-06	8.21753e-05	28.0968	17.1033	737.852	262.67	0.355993
AT1G16890	0.0036164	0.00923783	22.0552	13.3773	15.8313	0.0757376	0.183224	24	14	15.1902	0.00252061	0.00635235	23.0276	13.6999	132.079	16.7719	0.126984
AT1G16900	0.0181487	0.0304364	33.2667	13.4926	2.10464	0.0757376	0.183224	24	16	2.56111	0.0104323	0.0208984	28.6333	15.3511	18.3325	2.31083	0.126051
AT1G16905	0.330971	0.348765	34.713	33.2029	0.0103314	1	1	0	NaN	0	0.696934	0.732099	34.713	33.2029	0.00380024	0.00985226	0.00985226
AT1G16910	0.156685	0.181868	16.8439	2.20568	0.0489202	1	1	20	18	0.0726747	0.447103	0.514203	18.4219	0.285067	0.0651104	0.0509609	0.0509609
AT1G16916	0.0183369	0.0306622	22.8114	11.3328	3.0619	0.010081	0.045481	24	12	2.45344	0.00177385	0.00475122	23.4057	11.6655	14.7249	3.44696	0.23409
AT1G16920	0.000338061	0.0022412	24.3415	11.8249	7.74491	0.00185343	0.0175761	24	12	6.877	9.5759e-06	9.50374e-05	24.1707	11.9137	41.7368	8.08362	0.193681
AT1G16930	0.0030699	0.00828113	23.4824	10.6069	0.743625	0.881175	1	24	12	0.733371	0.0186994	0.0345377	23.7412	11.2972	4.04933	0.772135	0.190682
AT1G16950	0.285798	0.307338	32.7213	26.9659	0.0120774	1	1	0	NaN	0	0.643751	0.689221	32.7213	26.9659	0.00671004	0.0121032	0.0121032
AT1G16960	0.014178	0.025099	21.0105	15.9854	3.14843	0.0757376	0.183224	20	18	1.98462	0.00841494	0.0174091	20.5053	17.0278	14.8204	3.11383	0.210104
AT1G16970	0.00811567	0.0164198	24.95	21.7014	2.09715	0.367825	0.614536	24	20	2.25844	0.0203411	0.0370761	24.475	20.842	13.5648	1.97443	0.145555
AT1G17020	0.527852	0.534164	17.2069	13.8608	0.143659	1	1	20	16	0.176175	0.865117	0.87448	18.6034	14.9343	0.647781	0.128802	0.128802
AT1G17030	0.00114554	0.00449794	19.1005	0.394555	0.309175	0.0409282	0.116564	20	0	0.257895	0.000514226	0.00176255	19.5502	0.201923	0.801258	0.305503	0.305503
AT1G17040	0.125348	0.151075	21.9341	18.5882	0.585702	1	1	28	22	0.77842	0.385653	0.459094	24.967	20.3878	4.77645	0.473747	0.0991841
AT1G17050	2.56351e-08	2.3113e-05	24.1939	21.7316	31.6157	0.00451178	0.0281815	24	22	26.2779	2.762e-09	6.2861e-07	24.097	21.8667	52.7049	31.5254	0.598149
AT1G17060	0.175242	0.200587	23.4824	9.60465	0.564181	1	1	28	10	0.707937	0.480442	0.545427	25.7412	9.86091	3.09406	0.377382	0.12197
AT1G17070	0.0107805	0.0203213	20.1616	16.5092	0.692636	0.367825	0.614536	20	16	0.628293	0.0258942	0.0456778	20.0808	16.2538	5.23925	0.61165	0.116744
AT1G17080	0.000568703	0.00303059	23.4824	13.4511	12.2817	0.000223415	0.00729427	24	14	13.4504	2.14454e-06	3.55533e-05	23.7412	13.7242	57.2266	13.7382	0.240067
AT1G17090	0.00649924	0.0139666	25.4268	17.1097	3.39027	0.00451178	0.0281815	24	18	3.85208	0.000335373	0.0012664	24.7134	17.5824	6.52356	4.0028	0.613592
AT1G17100	0.000500456	0.00281335	22.1778	17.6604	79.6525	0.00185343	0.0175761	24	18	101.463	1.3812e-05	0.000122914	23.0889	17.8513	155.472	108.474	0.697711
AT1G17110	0.0111337	0.0208214	18.1455	16.8898	3.0957	0.578372	0.88172	20	18	2.95704	0.0389283	0.0649138	19.0727	17.4592	24.2902	3.09354	0.127358
AT1G17120	0.000614406	0.00315978	22.3017	12.2922	2.0334	0.0757376	0.183224	24	12	1.94207	0.000510722	0.00175496	23.1508	12.1678	13.2137	2.32381	0.175865
AT1G17130	0.00184472	0.00598697	20.3673	17.2364	6.27565	0.0757376	0.183224	20	18	3.65523	0.00137981	0.00387417	20.1837	17.6231	41.425	6.23598	0.150537
AT1G17140	0.0124356	0.0226931	20.6839	18.9976	7.03959	0.225973	0.418954	20	0	7.59979	0.0193182	0.035482	20.342	19.5128	52.7174	6.96361	0.132093
AT1G17145	0.0636887	0.0847472	19.1923	16.1187	1.46654	1	1	24	12	1.53084	0.239071	0.307929	21.5962	14.4678	14.4175	1.3832	0.095939
AT1G17147	3.1645e-05	0.000669514	24.4908	9.82486	1.25008	0.010081	0.045481	24	10	1.09776	5.09083e-06	6.24013e-05	24.2454	9.91433	1.61884	1.28894	0.796212
AT1G17160	0.000193538	0.00168385	23.9042	12.1625	5.12649	0.010081	0.045481	24	14	5.15796	2.76019e-05	0.000197089	23.9521	13.0794	17.7458	5.80448	0.327091
AT1G17170	0.0740039	0.0961108	22.0552	17.513	1.2651	0.367825	0.614536	24	18	0.529899	0.125317	0.177718	23.0276	17.7779	2.15947	1.41403	0.654805
AT1G17180	0.431922	0.441181	16.8439	15.839	0.157036	1	1	28	20	0.302263	0.794525	0.810181	22.4219	18.5499	0.279927	0.0833099	0.0833099
AT1G17190	0.0247567	0.0388737	22.9425	15.3302	1.03681	0.225973	0.418954	24	16	1.03185	0.0346066	0.0586034	23.4713	15.6655	6.80909	1.08402	0.159202
AT1G17200	2.78464e-05	0.000634167	25.9221	9.01557	12.9478	0.00451178	0.0281815	28	8	12.5748	2.12199e-06	3.53575e-05	26.961	8.54004	94.7939	13.0261	0.137415
AT1G17210	0.000262756	0.00197547	23.0751	18.5686	3.19306	0.0757376	0.183224	20	0	3.57912	0.000235318	0.000963552	21.5376	19.4344	24.2927	3.30239	0.135942
AT1G17220	2.29341e-05	0.000583199	26.4371	19.0349	25.9706	0.00451178	0.0281815	24	20	36.9732	1.76774e-06	3.13843e-05	25.2185	19.5865	170.172	35.0766	0.206125
AT1G17230	0.0387095	0.0560314	21.0105	14.1212	0.758083	0.578372	0.88172	12	2	0.636401	0.107447	0.156039	16.5053	15.1747	4.6795	0.3441	0.0735335
AT1G17232	0.0230244	0.0367101	21.0105	15.0489	0.713725	0.881175	1	24	14	0.690141	0.099367	0.145941	22.5053	14.6238	4.15434	0.750548	0.180666
AT1G17235	0.186778	0.21198	16.0968	13.1909	0.106901	1	1	16	0	0.110437	0.500161	0.563664	16.0484	14.5998	0.313809	0.0913794	0.0913794
AT1G17240	0.00410088	0.0100779	13.5782	12.4385	0.0722277	1	1	36	8	0.071556	0.0266416	0.0467884	24.7891	1.714	0.289817	0.0269545	0.0269545
AT1G17250	0.19471	0.219908	22.427	18.3261	0.289917	1	1	28	24	0.277012	0.513304	0.575928	25.2135	21.1073	1.43423	0.16689	0.116362
AT1G17255	0.179597	0.204891	19.1923	15.2606	0.286279	1	1	28	18	0.588718	0.487972	0.552317	23.5962	16.9656	1.83125	0.271282	0.148141
AT1G17260	0.00541753	0.0122632	23.9042	21.6111	0.598142	0.578372	0.88172	24	22	0.516827	0.0211991	0.038428	23.9521	21.8053	1.23392	0.548172	0.44425
AT1G17270	0.0233043	0.0370805	27.3425	11.9255	0.465245	0.133629	0.280266	24	14	0.326636	0.0210883	0.038262	25.6712	13.0857	3.39947	0.455195	0.133902
AT1G17280	0.000990132	0.004128	21.234	16.3591	5.24669	0.0409282	0.116564	24	16	3.882	0.000450371	0.00159137	22.617	16.2513	34.9311	5.45482	0.156159
AT1G17285	0.0221221	0.0355512	34.713	25.7386	0.0461913	1	1	20	10	0.0457456	0.106433	0.154758	27.3565	16.9811	0.035762	0.0191609	0.0191609
AT1G17290	9.81673e-06	0.000396765	23.4824	11.0546	22.9389	0.000223415	0.00729427	24	12	22.5302	4.5921e-08	3.23089e-06	23.7412	11.5235	104.048	24.178	0.232373
AT1G17330	0.00647986	0.0139359	20.1616	17.5836	1.88923	0.367825	0.614536	24	18	1.74504	0.0167776	0.031459	22.0808	17.909	12.8457	1.89806	0.147759
AT1G17340	0.0339119	0.0501943	19.3786	14.5415	0.757505	1	1	20	14	0.772658	0.148669	0.205757	19.6893	14.2786	9.9208	0.750549	0.0756541
AT1G17345	0.278647	0.302465	25.5897	18.901	0.114412	1	1	32	20	0.217573	0.634704	0.686035	28.7949	19.6326	0.767414	0.111743	0.111743
AT1G17350	0.224464	0.249793	21.6957	13.6285	1.0524	0.881175	1	20	16	0.855457	0.518321	0.580669	20.8478	14.8871	13.1713	1.0871	0.0825353
AT1G17360	4.29516e-10	3.35624e-06	25.4268	21.5107	10.9733	0.00185343	0.0175761	28	22	11.3552	2.29741e-11	5.98398e-08	26.7134	21.7941	24.8135	11.0869	0.446809
AT1G17370	0.000554131	0.00298499	22.0552	19.817	12.7941	0.00451178	0.0281815	24	20	13.667	3.47496e-05	0.000231293	23.0276	19.9402	64.7085	13.6678	0.211221
AT1G17380	0.101357	0.125781	29.5704	18.9608	0.446691	0.578372	0.88172	24	18	0.305361	0.224912	0.292358	26.7852	18.6319	1.31245	0.457328	0.348455
AT1G17400	0.195264	0.22048	20.5773	15.755	0.152105	0.578372	0.88172	12	2	0.0750711	0.359241	0.432773	16.2887	15.7374	0.441349	0.16946	0.16946
AT1G17410	0.0324786	0.0484513	19.7624	17.1727	1.08801	0.881175	1	20	18	0.892343	0.130323	0.183714	19.8812	17.5845	7.64761	1.08384	0.141722
AT1G17420	0.0158116	0.0273506	29.5704	17.5141	1.31589	0.010081	0.045481	24	18	1.39941	0.00155318	0.00427194	26.7852	17.9767	6.64247	1.30193	0.196
AT1G17430	0.000767546	0.00358963	21.3476	12.0742	1.63972	0.0209531	0.0732016	24	12	1.26416	0.000193597	0.000830735	22.6738	12.0806	5.11418	1.6931	0.331059
AT1G17440	0.000857008	0.00379623	20.0603	17.4126	4.12099	0.0409282	0.116564	24	18	3.25244	0.000394883	0.00143896	22.0302	17.8225	21.3328	3.91876	0.183696
AT1G17450	0.00180368	0.00590446	20.7917	14.6127	0.846975	0.0409282	0.116564	24	14	0.671236	0.000776147	0.00244352	22.3958	14.4022	4.27588	0.882587	0.20641
AT1G17455	1.68424e-05	0.000501677	24.0482	12.2622	3.73262	6.1553e-05	0.00441262	24	14	3.44533	2.24832e-08	2.08949e-06	24.0241	13.132	6.88533	3.99873	0.580761
AT1G17460	0.000117337	0.00130919	21.9341	13.9778	2.33938	0.010081	0.045481	24	14	2.3515	1.73263e-05	0.000143978	22.967	14.0167	5.09884	2.53479	0.49713
AT1G17470	0.00040627	0.00249066	21.6957	14.952	15.8995	0.010081	0.045481	24	16	15.8265	5.49041e-05	0.000322155	22.8478	15.489	87.7017	16.8985	0.192682
AT1G17480	0.267432	0.291398	31.6825	9.29948	0.410064	1	1	20	14	0.510863	0.620146	0.67276	25.8413	12.8369	4.2759	0.354307	0.0828615
AT1G17490	0.0599818	0.0805645	20.3673	15.4522	4.36446	0.367825	0.614536	24	16	6.11032	0.106207	0.154486	22.1837	15.8097	17.3418	5.51653	0.318107
AT1G17500	3.36621e-05	0.000688576	22.8114	12.8703	1.40876	0.0209531	0.0732016	24	14	1.19641	1.0696e-05	0.000102676	23.4057	13.4294	7.50318	1.53889	0.205099
AT1G17510	0.000179166	0.00161291	21.4624	14.5374	3.4825	0.0209531	0.0732016	20	16	2.9004	5.06526e-05	0.000303372	20.7312	15.3135	13.8927	3.55059	0.255572
AT1G17520	0.152155	0.177471	12.1337	1.42205	0.827863	1	1	24	18	1.04667	0.43864	0.506432	18.0669	16.8672	10.775	0.577943	0.0536375
AT1G17530	0.0125338	0.0228182	25.4268	13.1724	3.63164	0.0209531	0.0732016	24	16	3.03187	0.00242788	0.00615944	24.7134	14.6392	13.7759	4.11145	0.298452
AT1G17550	0.000324335	0.00219747	30.015	14.0873	3.55484	0.00185343	0.0175761	24	16	4.33661	9.21201e-06	9.29608e-05	27.0075	15.3404	24.0051	3.49705	0.145679
AT1G17560	0.000674213	0.00332665	21.0105	17.1315	1.30285	0.367825	0.614536	20	0	0.727719	0.00230685	0.00590556	20.5053	18.6124	10.5088	1.2172	0.115827
AT1G17580	0.136274	0.162448	15.9044	1.34245	1.95049	1	1	28	22	2.9975	0.40788	0.480503	21.9522	20.5266	15.1471	1.38748	0.0916005
AT1G17590	0.00626565	0.0136188	21.4624	17.2558	0.974886	0.0409282	0.116564	24	18	0.891808	0.00237686	0.00605436	22.7312	17.6621	3.63472	1.04093	0.286387
AT1G17600	0.0235393	0.0373699	23.2093	15.8641	1.08963	0.225973	0.418954	24	16	1.44727	0.0331731	0.0565189	23.6047	15.9354	3.01724	1.27997	0.424218
AT1G17610	0.0222326	0.0357076	23.6213	15.2036	0.607102	0.578372	0.88172	20	18	0.415214	0.0688421	0.106167	21.8107	16.8339	1.51079	0.652188	0.431686
AT1G17615	0.494597	0.501811	18.0633	17.3029	0.0193015	1	1	12	4	0.0323993	0.842799	0.854168	15.0317	2.18886	0.0246038	0.0198564	0.0198564
AT1G17620	0.0031358	0.00840569	25.7548	12.4055	2.66003	0.0757376	0.183224	28	12	2.00764	0.0022195	0.00572194	26.8774	12.2326	22.4312	2.87192	0.128033
AT1G17630	0.000428445	0.00257563	20.7917	16.2905	0.653639	0.0757376	0.183224	24	16	0.631716	0.000367841	0.00136352	22.3958	16.239	1.6984	0.699666	0.411956
AT1G17640	0.0018759	0.00604799	22.427	9.61171	0.642742	0.881175	1	20	10	0.671334	0.0122407	0.0239742	21.2135	9.84919	4.96186	0.65597	0.132203
AT1G17650	0.000296717	0.00210204	21.9341	16.0255	11.5594	0.000223415	0.00729427	24	16	11.3382	1.16203e-06	2.43217e-05	22.967	16.0458	96.16	12.7473	0.132564
AT1G17665	0.00136947	0.00498896	22.427	14.3057	9.14595	0.010081	0.045481	24	14	9.28285	0.000168297	0.000745629	23.2135	14.1743	9.41172	10.4167	1.10678
AT1G17680	0.000723189	0.00347113	20.4718	16.5811	2.35821	0.0757376	0.183224	24	18	1.80882	0.000592219	0.00197059	22.2359	17.3434	10.7347	2.23308	0.208025
AT1G17690	0.00408427	0.0100509	23.2093	21.4753	4.53951	0.133629	0.280266	24	22	4.17675	0.00464637	0.0105625	23.6047	21.7394	19.0819	4.56964	0.239474
AT1G17700	0.00191584	0.00612703	31.936	2.45509	1.20851	0.00451178	0.0281815	28	6	1.27656	0.00010942	0.000535503	29.968	4.36276	5.17603	1.47352	0.284681
AT1G17710	0.22329	0.248605	12.321	3.6184	7.17954	1	1	32	24	1.86849	0.558066	0.617958	22.1605	11.5642	4.39945	1.04743	0.238083
AT1G17720	0.000436331	0.00260423	22.0552	16.3442	8.42995	0.010081	0.045481	24	18	7.68077	5.86527e-05	0.000337985	23.0276	17.1678	40.7268	8.83464	0.216925
AT1G17730	0.00136189	0.00497413	22.0552	14.2826	5.26846	0.00185343	0.0175761	24	14	5.19274	3.50598e-05	0.000232759	23.0276	14.1725	29.8096	5.72564	0.192074
AT1G17744	0.00149791	0.00527872	23.0751	17.4173	1.49337	0.00185343	0.0175761	24	18	1.59879	3.8297e-05	0.000248756	23.5376	17.7098	2.62498	1.68642	0.642448
AT1G17745	0.000946731	0.00403547	22.6818	17.076	15.6187	0.00185343	0.0175761	24	18	14.337	2.50101e-05	0.000183976	23.3409	17.5389	23.2783	17.4938	0.751504
AT1G17750	0.00147354	0.00522312	23.7619	15.3999	0.407057	0.010081	0.045481	28	16	0.410869	0.000179998	0.000783424	25.881	15.7812	1.28475	0.447669	0.348447
AT1G17760	0.133778	0.159946	23.6213	20.9086	1.56436	0.881175	1	20	0	2.08178	0.369923	0.443521	21.8107	20.5583	12.5626	1.62851	0.129631
AT1G17780	0.00613208	0.0134167	23.2093	15.2251	1.37627	0.133629	0.280266	24	16	1.36894	0.00664301	0.0142225	23.6047	15.6105	11.5702	1.57697	0.136295
AT1G17790	0.00543726	0.0122853	12.1707	8.94519	0.508903	1	1	32	16	0.433051	0.0337897	0.0574318	22.0854	13.6374	5.29174	0.319689	0.0604129
AT1G17810	0.0940417	0.117984	27.3425	23.6203	0.059817	1	1	0	NaN	0	0.316358	0.389315	27.3425	23.6203	0.0276888	0.0514647	0.0514647
AT1G17820	0.124193	0.149837	12.2831	0.797645	0.62679	0.0757376	0.183224	12	2	0.407079	0.0532986	0.0850586	12.1415	1.40602	0.992294	0.600094	0.600094
AT1G17830	0.0387637	0.0560994	13.4865	2.8359	1.35726	0.881175	1	28	22	0.530941	0.1495	0.206613	20.7432	20.7017	2.84624	0.462176	0.162381
AT1G17840	0.0584519	0.0788213	24.95	20.3744	8.31928	0.225973	0.418954	24	20	5.26548	0.0703605	0.108292	24.475	20.1912	78.1087	7.7094	0.0987009
AT1G17850	0.63687	0.64122	27.7222	18.6416	1.52014	1	1	28	22	2.69179	0.924219	0.930012	27.8611	20.3129	25.056	1.50755	0.0601669
AT1G17860	0.00158611	0.00545907	28.9275	12.2059	1.70137	0.367825	0.614536	36	12	1.5447	0.00492786	0.0110873	32.4638	12.2596	7.77681	1.39464	0.179333
AT1G17870	0.0250045	0.0391894	24.795	22.8862	0.950458	0.0209531	0.0732016	24	0	0.299791	0.00448172	0.0102358	24.3975	23.4584	4.10924	0.947799	0.230651
AT1G17880	0.000709554	0.00342391	22.1778	1.19305	62.6384	0.0409282	0.116564	24	0	64.1247	0.000332424	0.00125729	23.0889	0.621029	364.686	67.2225	0.184329
AT1G17890	0.000792302	0.0036501	24.1939	12.602	6.02248	0.000223415	0.00729427	24	14	4.64607	2.92902e-06	4.32654e-05	24.097	13.304	27.2014	6.57973	0.24189
AT1G17920	0.00194637	0.00618835	15.5331	1.26278	0.681607	1	1	28	22	1.05058	0.0140952	0.0270614	21.7665	20.3192	6.12	0.401638	0.0656271
AT1G17930	0.000728625	0.00348367	19.0095	15.4121	1.13133	0.00185343	0.0175761	20	16	0.904261	1.96019e-05	0.000156426	19.5048	15.7087	6.70697	1.12664	0.16798
AT1G17940	0.016528	0.0283244	22.0552	13.5464	1.93488	0.225973	0.418954	24	16	0.973475	0.024613	0.0437271	23.0276	14.7477	10.2095	2.01773	0.197632
AT1G17950	0.240542	0.265868	15.1212	11.3208	0.111168	1	1	28	12	0.192373	0.583281	0.641516	21.5606	12.691	0.274615	0.0160684	0.0160684
AT1G17960	0.851761	0.852525	24	7.34537	0.0589879	1	1	36	2	0.240662	0.988425	0.989269	30	5.42419	0.528149	0.0510682	0.0510682
AT1G17970	5.08341e-05	0.00084335	24.795	8.37314	3.21535	0.0409282	0.116564	24	10	1.98022	2.93001e-05	0.000205768	24.3975	9.20227	9.41127	3.1525	0.334971
AT1G17980	0.000103583	0.00122822	20.5773	15.3875	2.18898	0.010081	0.045481	24	16	1.64393	1.54255e-05	0.000132877	22.2887	15.7632	14.0103	2.13027	0.15205
AT1G17990	0.693263	0.696532	15.3538	2.46505	0.039804	0.729774	1	12	4	0.0697881	0.850646	0.861301	13.6769	3.3774	0.133232	0.0272165	0.0272165
AT1G18000	0.16459	0.189841	31.4331	30.2075	0.0395654	1	1	32	4	0.0476769	0.46156	0.527593	31.7165	1.36396	0.135097	0.0353986	0.0353986
AT1G18010	0.410443	0.424102	31.1875	27.0483	0.0355097	1	1	24	0	0.0528601	0.77595	0.800326	27.5938	25.7626	0.115298	0.0354294	0.0354294
AT1G18020	0.235127	0.260496	15.4131	3.83921	0.0982824	0.296899	0.548758	36	28	0.0488537	0.25564	0.325644	25.7066	0.345302	0.165703	0.0416798	0.0416798
AT1G18030	0.0694198	0.0911294	12.1707	4.81692	1.13344	0.367825	0.614536	12	6	0.933489	0.119187	0.170251	12.0854	5.41291	10.1348	1.1371	0.112198
AT1G18040	0.0396588	0.0571093	22.8114	17.7405	1.0437	0.133629	0.280266	24	18	0.689552	0.03307	0.0563761	23.4057	17.8785	10.1064	1.14974	0.113764
AT1G18060	3.10459e-09	1.03968e-05	24.0482	22.5707	52.677	0.00185343	0.0175761	28	24	58.3284	1.54678e-10	1.56219e-07	26.0241	23.3658	139.874	52.7954	0.377449
AT1G18070	0.000103129	0.0012267	22.1778	19.6109	22.9265	0.010081	0.045481	24	20	22.1339	1.53625e-05	0.000132497	23.0889	19.8287	117.134	23.5186	0.200783
AT1G18075	0.000568482	0.00303059	30.9457	13.2576	2.00441	0.0409282	0.116564	28	16	2.00984	0.00027149	0.00107759	29.4729	14.7341	6.59625	1.69299	0.256659
AT1G18080	0.00109033	0.00437062	22.8114	1.44218	58.9082	0.000686378	0.0115507	24	2	52.2026	1.13045e-05	0.000106726	23.4057	1.71511	427.641	63.2155	0.147824
AT1G18090	0.00453206	0.0108034	23.4824	21.5415	2.03029	0.367825	0.614536	24	22	1.85955	0.0123304	0.0241316	23.7412	21.7708	12.5175	2.04644	0.163487
AT1G18100	0.00991472	0.0190447	20.264	1.30253	0.412573	0.0209531	0.0732016	24	22	0.330965	0.00196925	0.00517814	22.132	21.9211	1.89278	0.428234	0.226246
AT1G18140	0.0753821	0.0976518	33.8305	14.3997	0.307714	1	1	28	18	0.386262	0.270259	0.341274	30.9153	16.5165	1.15676	0.269955	0.233372
AT1G18150	9.50313e-07	0.000132371	24.1939	11.1963	10.9311	0.000223415	0.00729427	24	12	10.2359	4.94117e-09	9.19293e-07	24.097	11.6	35.6322	11.1918	0.314093
AT1G18160	0.00870292	0.01726	22.3017	11.406	1.70278	0.225973	0.418954	24	14	2.25305	0.0142215	0.0272615	23.1508	12.6725	15.4057	2.48844	0.161527
AT1G18170	0.00322542	0.00855633	24.795	15.307	13.9965	0.0409282	0.116564	24	16	17.4547	0.00131121	0.0037154	24.3975	15.6633	54.063	17.0103	0.314639
AT1G18180	0.00613105	0.0134167	26.973	15.9422	1.83962	0.010081	0.045481	28	16	2.14627	0.000660811	0.00214821	27.4865	15.9761	6.49091	1.99887	0.307949
AT1G18190	0.0179293	0.0301527	18.8302	18.2902	1.63688	0.881175	1	24	18	1.02901	0.0813296	0.122796	21.4151	18.4311	10.2933	1.63218	0.158567
AT1G18200	0.0931201	0.117022	14.9513	5.00405	0.271487	1	1	16	4	0.211753	0.314175	0.387096	15.4757	4.52423	0.568303	0.289281	0.289281
AT1G18210	0.0137523	0.024523	25.5897	12.4349	18.1976	0.00451178	0.0281815	28	12	7.63269	0.000663139	0.00215369	26.7949	12.252	45.7995	19.4473	0.424617
AT1G18250	0.0134981	0.0241766	26.6133	20.5171	5.10655	0.133629	0.280266	28	20	3.43703	0.0131996	0.025585	27.3067	20.2782	47.9206	5.17041	0.107895
AT1G18260	0.000430468	0.00258344	24.795	11.5181	4.81671	0.00185343	0.0175761	28	12	3.33915	1.20006e-05	0.000111281	26.3975	11.7879	20.4418	4.86662	0.238072
AT1G18265	4.39188e-05	0.000785912	22.427	11.6035	2.10678	0.000223415	0.00729427	24	12	1.83056	1.90744e-07	8.0133e-06	23.2135	11.8086	3.12897	2.13189	0.681338
AT1G18270	0.0161431	0.0278112	19.8607	15.9449	1.37309	0.578372	0.88172	24	18	1.22305	0.0529747	0.0845993	21.9303	17.0271	13.589	1.21645	0.0895175
AT1G18280	0.138832	0.163757	27.531	23.4417	0.0460145	1	1	0	NaN	0	0.412955	0.481712	27.531	23.4417	0.0195589	0.0381891	0.0381891
AT1G18290	0.0343384	0.0506709	22.6818	11.673	0.140037	1	1	20	14	0.119093	0.15011	0.20731	21.3409	12.9608	0.146556	0.139593	0.139593
AT1G18300	0.0302062	0.0456539	12.3975	3.10596	0.908571	0.578372	0.88172	28	4	1.04502	0.0881774	0.131621	20.1988	3.97297	4.89415	0.546872	0.11174
AT1G18320	0.0180534	0.0303157	22.3017	21.6952	1.26216	0.578372	0.88172	24	0	0.946927	0.0580756	0.0916217	23.1508	22.8361	2.84534	1.2222	0.429546
AT1G18330	0.00108521	0.00436131	24.1939	6.41041	7.86449	0.00451178	0.0281815	24	6	7.00448	6.47628e-05	0.00036372	24.097	6.20448	7.70254	8.91555	1.15748
AT1G18335	0.10992	0.134858	31.1875	27.0459	0.62632	0.578372	0.88172	28	26	0.503462	0.238757	0.307642	29.5938	26.5718	7.49651	0.652007	0.0869747
AT1G18340	0.551841	0.55791	17.0598	15.1959	0.571311	1	1	28	22	1.00171	0.879908	0.888665	22.5299	18.8852	13.7876	0.311835	0.022617
AT1G18350	0.00332602	0.00873303	24.1939	10.8045	1.23726	0.00451178	0.0281815	24	12	0.943639	0.000181682	0.000789771	24.097	11.4049	1.19998	1.29418	1.0785
AT1G18360	0.00331325	0.00871318	23.345	8.48263	6.43437	0.578372	0.88172	24	10	3.39155	0.0139072	0.0267663	23.6725	9.23259	23.957	6.49367	0.271056
AT1G18370	0.0920502	0.115863	15.3538	1.64046	2.02022	1	1	36	24	2.49823	0.311629	0.384464	25.6769	22.7691	14.5611	0.536604	0.0368518
AT1G18382	0.0519583	0.0713955	32.1935	16.1214	0.195837	0.881175	1	36	16	0.2128	0.186975	0.249861	34.0968	16.1143	0.358502	0.183056	0.183056
AT1G18390	0.000195683	0.00169394	23.0751	11.6381	1.1452	0.0209531	0.0732016	24	10	0.581412	5.49605e-05	0.000322257	23.5376	10.8393	2.33089	1.13897	0.488644
AT1G18400	0.0422825	0.0602252	21.8142	14.8141	5.06429	0.225973	0.418954	24	16	3.70936	0.053991	0.0860288	22.9071	15.4138	11.381	5.74003	0.504354
AT1G18410	0.0187803	0.0312365	24.4908	20.1166	0.0717205	0.0583329	0.16575	24	20	0.0789307	0.00856308	0.0176782	24.2454	20.0598	0.103658	0.0780745	0.0780745
AT1G18415	0.00183411	0.00596577	20.4718	15.7885	0.977332	0.0209531	0.0732016	24	16	0.862185	0.000429139	0.00153305	22.2359	15.9865	5.30232	1.04772	0.197597
AT1G18420	0.0250109	0.0391913	18.0633	1.30553	0.399282	0.367825	0.614536	24	18	0.428927	0.0523329	0.0836884	21.0317	19.1627	2.83184	0.290174	0.102468
AT1G18430	0.383718	0.398085	18.3119	4.3817	0.0463721	1	1	0	NaN	0	0.751262	0.777668	18.3119	4.3817	0.018039	0.0464358	0.0464358
AT1G18440	0.00252444	0.00727835	22.427	0.0767044	4.54962	0.225973	0.418954	28	26	4.89929	0.00483123	0.010906	25.2135	24.3561	28.6755	4.43119	0.154529
AT1G18450	0.204136	0.229403	17.3565	0.530172	3.4351	1	1	20	0	4.59415	0.528501	0.590296	18.6783	0.285273	43.7087	3.34755	0.0765877
AT1G18460	0.000184817	0.00164149	24.0482	1.57717	8.52881	0.010081	0.045481	28	0	8.66365	2.6444e-05	0.000191209	26.0241	0.853381	22.0768	8.98824	0.407135
AT1G18470	0.000630091	0.00320473	23.0751	11.9649	6.42407	0.0409282	0.116564	24	12	6.80694	0.000298259	0.00115666	23.5376	11.9867	23.666	6.83367	0.288754
AT1G18480	0.207698	0.232837	20.9005	5.36107	3.15582	1	1	20	10	4.00964	0.53413	0.595316	20.4503	7.73536	7.44293	2.58262	0.34699
AT1G18485	0.00891152	0.0175675	22.3017	14.6626	1.938	0.0409282	0.116564	24	16	1.79299	0.00325208	0.00784879	23.1508	15.3274	7.29837	2.10683	0.288672
AT1G18486	0.0308222	0.0464467	31.936	14.8156	0.0516325	1	1	0	NaN	0	0.138069	0.193057	31.936	14.8156	0.0286743	0.0490844	0.0490844
AT1G18490	0.00210552	0.00649015	25.2658	14.2805	2.23436	0.000686378	0.0115507	28	14	2.53646	2.08789e-05	0.000163549	26.6329	14.1848	14.4542	2.58233	0.178656
AT1G18500	0.0421813	0.0601213	18.8302	15.769	4.09804	1	1	16	4	3.95587	0.175718	0.237499	17.4151	0.761309	65.0683	3.48986	0.0536338
AT1G18530	0.137159	0.163341	27.531	20.545	0.00217065	1	1	20	18	3.60624e-05	0.409642	0.481712	23.7655	19.562	0.000697862	0.00147359	0.00147359
AT1G18540	0.00855891	0.0170408	23.7619	0.375666	60.5216	0.0209531	0.0732016	28	26	82.8726	0.00172633	0.00464676	25.881	25.1612	361.719	64.4988	0.178312
AT1G18550	0.194517	0.219721	23.345	18.2117	0.433933	0.881175	1	28	16	0.0474482	0.473714	0.539016	25.6725	17.3487	5.153	0.447807	0.0869022
AT1G18560	0.0619275	0.0827748	18.3119	13.818	0.267946	0.578372	0.88172	20	14	0.277113	0.155064	0.213322	19.156	13.932	2.52778	0.262031	0.103661
AT1G18570	0.00898787	0.0176814	24.1939	11.6418	2.5709	0.133629	0.280266	24	12	2.37956	0.00927752	0.0189083	24.097	11.8218	7.01972	2.76066	0.393271
AT1G18580	0.00233824	0.00691212	23.345	12.8404	1.54407	0.00451178	0.0281815	24	14	1.28565	0.000131443	0.000615271	23.6725	13.4147	9.44511	1.67447	0.177284
AT1G18590	1.38355e-06	0.000152968	23.2093	22.5106	13.6378	0.00185343	0.0175761	24	0	13.8667	5.32905e-08	3.48949e-06	23.6047	23.2494	30.7899	13.7138	0.445398
AT1G18600	0.000831947	0.00374047	23.2093	13.784	4.08451	0.00185343	0.0175761	24	14	4.14552	2.21771e-05	0.000169894	23.6047	13.8941	21.8532	4.53918	0.207712
AT1G18610	0.000660724	0.0032916	21.8142	19.1439	2.00074	0.133629	0.280266	24	20	1.88685	0.000912486	0.00277799	22.9071	19.5961	8.09198	2.03271	0.251201
AT1G18620	0.00310886	0.00835689	27.531	2.93332	4.71179	0.010081	0.045481	28	4	2.33891	0.00035636	0.00132789	27.7655	3.4624	17.4607	5.00467	0.286625
AT1G18630	0.00332556	0.00873282	17.0598	0.741895	2.69444	0.367825	0.614536	20	18	3.9298	0.0094265	0.0191574	18.5299	18.0063	23.9897	2.87636	0.1199
AT1G18640	0.000117235	0.00130919	22.8114	12.0274	9.30326	0.00451178	0.0281815	24	14	8.67164	8.17339e-06	8.59967e-05	23.4057	12.997	44.1715	8.92415	0.202034
AT1G18650	0.0553057	0.0752283	12.475	5.96363	4.32685	1	1	12	6	3.17228	0.215409	0.281847	12.2375	5.98442	40.3457	4.70625	0.116648
AT1G18660	0.00268295	0.00757372	26.7919	19.2687	9.93058	0.0209531	0.0732016	24	20	10.412	0.000606365	0.00200768	25.396	19.714	42.9796	10.3102	0.239887
AT1G18670	0.0185412	0.0309303	34.1197	11.613	0.651734	0.0757376	0.183224	24	18	0.711286	0.0106278	0.0212293	29.0598	15.8429	6.5181	0.620631	0.0952167
AT1G18680	0.00319239	0.00850215	21.5784	14.1378	1.5843	0.133629	0.280266	24	14	1.40449	0.00373684	0.00881278	22.7892	14.1124	9.49238	1.69058	0.178098
AT1G18690	0.00601384	0.0132223	23.7619	13.1238	0.856609	0.133629	0.280266	24	14	0.761929	0.00653055	0.0140115	23.881	13.5601	3.34521	0.946858	0.283049
AT1G18700	0.00305486	0.00826643	19.665	16.1764	2.57753	0.367825	0.614536	24	16	1.75706	0.00875457	0.017999	21.8325	16.2572	20.5535	2.62247	0.127592
AT1G18710	0.000142488	0.00143568	22.6818	19.0177	3.91738	0.00185343	0.0175761	24	20	4.07637	4.26428e-06	5.53555e-05	23.3409	19.5106	9.01473	4.07146	0.451645
AT1G18720	0.00161066	0.0055136	23.345	14.375	28.4865	0.00451178	0.0281815	24	16	27.2525	9.32509e-05	0.000475525	23.6725	15.1792	65.9596	32.968	0.499822
AT1G18730	3.86786e-05	0.000741738	33.2667	15.6041	58.8556	0.000686378	0.0115507	24	18	77.0237	4.89661e-07	1.41537e-05	28.6333	17.4529	290.102	65.7729	0.226723
AT1G18735	0.00244409	0.00712084	29.5704	17.1013	1.80305	0.00451178	0.0281815	24	18	1.445	0.000136904	0.00063601	26.7852	17.7897	7.22113	1.88231	0.260667
AT1G18740	0.00194835	0.00619299	22.1778	5.46869	2.68368	0.225973	0.418954	24	6	2.79109	0.00384277	0.00901995	23.0889	5.73279	14.2694	3.02823	0.212218
AT1G18745	0.00495275	0.0115124	19.5686	18.8447	1.15636	0.0757376	0.183224	20	0	1.31221	0.00333408	0.00801041	19.7843	19.4184	3.58724	1.12541	0.313726
AT1G18750	0.00085485	0.0037896	21.9341	21.1081	1.708	0.00451178	0.0281815	24	22	1.65935	5.19356e-05	0.000308925	22.967	21.5776	4.96742	1.61849	0.32582
AT1G18773	9.44322e-05	0.00117188	23.0751	0.943832	1.33656	0.000686378	0.0115507	24	2	1.20318	1.13763e-06	2.4004e-05	23.5376	1.46211	5.24286	1.41729	0.270327
AT1G18780	0.285798	0.307338	32.7213	26.9659	0.0109349	1	1	0	NaN	0	0.643751	0.689221	32.7213	26.9659	0.00607533	0.0109583	0.0109583
AT1G18800	0.00154802	0.00538649	22.6818	21.6324	13.0577	0.010081	0.045481	24	22	9.0734	0.000188327	0.000812285	23.3409	21.8284	50.5466	13.0958	0.259084
AT1G18810	0.00529081	0.0120637	24.0482	0.801329	6.167	0.010081	0.045481	24	2	6.77438	0.000578111	0.0019338	24.0241	1.40127	12.5795	7.2168	0.573695
AT1G18830	0.133098	0.159261	22.0552	7.04719	0.0408201	1	1	24	6	0.0437211	0.401512	0.474647	23.0276	6.5574	0.0611025	0.0435217	0.0435217
AT1G18835	0.0410141	0.0587612	30.4733	2.44664	0.358297	0.133629	0.280266	28	6	0.0788226	0.034016	0.0577451	29.2366	4.30617	0.457649	0.359014	0.359014
AT1G18840	0.000387479	0.0024235	17.5859	0.726035	1.88879	0.0209531	0.0732016	24	18	3.11067	0.000103283	0.000513654	20.793	18.6231	20.041	2.91342	0.145373
AT1G18850	0.000298459	0.00210673	22.9425	21.3384	2.21829	0.010081	0.045481	24	22	1.83492	4.12622e-05	0.000262488	23.4713	21.6727	8.66218	2.23727	0.25828
AT1G18860	0.0339852	0.0502765	12.836	8.23376	0.0352407	1	1	20	10	0.0333493	0.148917	0.206063	16.418	9.37023	0.0262826	0.00219088	0.00219088
AT1G18870	0.141431	0.166395	12.1707	7.97956	0.66616	1	1	36	2	0.780627	0.418061	0.486628	24.0854	20.6073	3.38408	0.49883	0.147405
AT1G18880	0.000226486	0.0018245	13.3512	5.24815	0.477063	0.367825	0.614536	28	6	0.355687	0.000865809	0.00266635	20.6756	6.27888	3.68251	0.141952	0.0385476
AT1G18890	0.0553085	0.0752283	22.0552	13.7221	1.94874	0.225973	0.418954	24	14	2.01388	0.0672675	0.104002	23.0276	13.88	18.0875	1.90345	0.105236
AT1G18900	0.00224523	0.00674371	23.9042	21.3862	1.89586	0.0209531	0.0732016	24	22	1.68119	0.000515816	0.00176631	23.9521	21.6926	7.11598	1.86073	0.261486
AT1G18910	7.44886e-06	0.000352255	25.7548	20.6014	0.716856	0.0757376	0.183224	24	22	0.573022	8.68123e-06	8.94744e-05	24.8774	21.3519	2.895	0.648087	0.223864
AT1G18940	0.0499513	0.0691157	24.3415	9.2646	0.171929	0.881175	1	24	10	0.127016	0.181486	0.243823	24.1707	9.63538	0.578836	0.169346	0.169346
AT1G18950	0.0395916	0.0570405	19.1005	17.5003	1.97461	1	1	28	22	2.89564	0.167438	0.228057	23.5502	20.0405	14.1597	1.66913	0.117879
AT1G18960	0.330971	0.348765	34.713	10.7971	0.0240011	1	1	0	NaN	0	0.696934	0.732099	34.713	10.7971	0.00882844	0.0228881	0.0228881
AT1G18970	0.0148286	0.02599	16.4959	12.4141	0.0457779	1	1	28	12	0.0547709	0.0772748	0.11746	22.2479	13.1389	0.0744074	0.0157592	0.0157592
AT1G18980	0.0271638	0.0418709	33.8305	15.3857	0.0968862	1	1	28	12	0.192654	0.125113	0.177514	30.9153	13.6546	0.0860733	0.0853592	0.0853592
AT1G18990	0.0260964	0.0405429	23.4824	6.86372	0.203908	0.133629	0.280266	28	4	0.140137	0.0232203	0.041625	25.7412	5.60063	0.350667	0.220215	0.220215
AT1G19000	0.214466	0.239714	25.4268	0.0131651	6.42403	0.578372	0.88172	24	4	2.24154	0.382933	0.456319	24.7134	2.06585	166.162	6.99539	0.0420999
AT1G19010	0.0135769	0.0242811	12.9191	2.18602	0.79124	1	1	28	22	0.851491	0.0719492	0.110471	20.4595	19.9984	6.21971	0.416832	0.0670179
AT1G19020	0.000729425	0.00348549	24.642	11.7146	1.7716	0.0757376	0.183224	24	12	1.50994	0.000596851	0.00198234	24.321	11.8613	3.38691	1.84399	0.544446
AT1G19025	0.0775023	0.099907	22.8114	15.6034	0.31463	0.881175	1	24	16	0.388084	0.251588	0.321595	23.4057	15.8069	2.00609	0.356273	0.177596
AT1G19040	0.58549	0.59063	12.8774	9.17819	0.00552493	1	1	0	NaN	0	0.898906	0.906057	12.8774	9.17819	0.00643534	0.00552506	0.00552506
AT1G19050	0.00225667	0.00676567	24.3415	21.6809	11.2289	0.0209531	0.0732016	24	0	8.72332	0.000518203	0.00177365	24.1707	22.8498	42.5582	10.7463	0.252508
AT1G19070	0.0271268	0.0418215	19.285	17.6301	0.88121	0.578372	0.88172	20	18	0.771994	0.0808751	0.122204	19.6425	17.8176	2.20363	0.882071	0.400281
AT1G19080	0.0387896	0.0561335	22.427	19.0784	2.44983	0.225973	0.418954	24	20	2.45599	0.0502866	0.0809684	23.2135	19.546	12.9117	2.48298	0.192305
AT1G19100	0.000695182	0.00338522	20.5773	0.343259	2.10549	0.0409282	0.116564	24	22	1.89896	0.000326273	0.00123974	22.2887	21.5459	8.64063	1.6457	0.190461
AT1G19110	0.0936801	0.117606	20.9005	19.6347	1.43689	1	1	28	24	2.1619	0.315502	0.388466	24.4503	21.9634	25.9946	1.21649	0.0467978
AT1G19120	0.00251232	0.00725918	24.642	11.3301	4.34023	0.00185343	0.0175761	24	14	3.49108	6.18243e-05	0.000351002	24.321	12.6849	43.7154	4.40886	0.100854
AT1G19130	0.000250517	0.00192671	22.1778	14.7664	11.8678	0.00451178	0.0281815	24	16	11.2111	1.66072e-05	0.000140288	23.0889	15.3828	46.8899	12.8197	0.273401
AT1G19140	2.71284e-05	0.000625922	23.7619	20.0967	11.9083	6.1553e-05	0.00441262	24	20	10.5715	3.54182e-08	2.74425e-06	23.881	20.0491	27.7859	12.597	0.453359
AT1G19150	0.00254728	0.00731984	31.6825	16.0804	28.946	0.0209531	0.0732016	28	18	33.5408	0.000578471	0.00193451	29.8413	17.1648	204.617	28.7059	0.140291
AT1G19160	0.00887567	0.0175197	12.836	8.76766	0.0852048	0.881175	1	20	16	0.117984	0.0457603	0.0745872	16.418	12.1744	0.0995538	0.0352516	0.0352516
AT1G19170	0.00772693	0.0158376	23.4824	14.7623	1.31068	0.0409282	0.116564	24	16	1.61916	0.0028649	0.0070545	23.7412	15.3762	10.6677	1.4994	0.140555
AT1G19180	9.05688e-05	0.00114518	22.9425	12.5143	5.58839	0.225973	0.418954	24	12	5.45205	0.000241433	0.000982583	23.4713	12.2692	9.98822	5.79495	0.580179
AT1G19190	0.0472379	0.0659215	13.4411	13.4057	0.124928	1	1	12	2	0.0965393	0.191434	0.254905	12.7205	1.0433	0.376586	0.11823	0.11823
AT1G19200	0.337753	0.355305	13.1749	2.6425	1.01517	0.578372	0.88172	20	10	0.39671	0.514345	0.576903	16.5875	5.81034	2.1847	0.830214	0.380013
AT1G19210	0.0162103	0.0278961	25.7548	8.50026	0.141649	1	1	24	12	0.0496552	0.0830308	0.125034	24.8774	10.3247	0.148967	0.0765466	0.0765466
AT1G19220	0.0173611	0.0294079	33.8305	31.1054	0.809502	0.225973	0.418954	36	32	0.921226	0.0256608	0.0453239	34.9153	31.5693	4.80839	0.926643	0.192714
AT1G19230	0.0676928	0.0892494	16.4959	4.90054	0.109583	1	1	16	8	0.0792034	0.249974	0.319863	16.2479	6.47543	0.117597	0.0929799	0.0929799
AT1G19240	0.0168093	0.0286837	23.9042	13.0288	1.90361	0.133629	0.280266	24	14	1.43314	0.0159448	0.0301102	23.9521	13.5135	12.1895	2.10817	0.172949
AT1G19250	0.203095	0.228343	22.427	12.4286	0.784091	1	1	20	12	0.867195	0.526845	0.588642	21.2135	12.2421	0.875116	0.754169	0.754169
AT1G19270	0.000445583	0.00263705	21.8142	14.0347	1.69101	0.133629	0.280266	24	14	1.68562	0.000638824	0.00209474	22.9071	14.0502	6.87862	1.78609	0.259659
AT1G19290	0.0600093	0.0805876	29.1387	18.1822	0.377327	0.0757376	0.183224	28	18	0.371749	0.0290593	0.0504561	28.5693	18.0964	3.49988	0.382054	0.109162
AT1G19300	0.000215083	0.00177937	23.6213	15.188	2.57135	0.225973	0.418954	24	18	2.56928	0.000531318	0.00181061	23.8107	16.5839	8.74236	2.97654	0.340473
AT1G19310	0.000135121	0.00139354	22.6818	11.1385	9.66341	0.000223415	0.00729427	24	12	9.10224	5.52919e-07	1.53077e-05	23.3409	11.5663	11.7032	9.94307	0.849599
AT1G19320	0.0523069	0.0717903	23.7619	11.5642	0.232551	0.881175	1	20	12	0.267328	0.187921	0.250954	21.881	11.8887	0.241553	0.224411	0.224411
AT1G19330	0.000919521	0.00395636	24.95	11.1108	5.55207	0.0757376	0.183224	24	14	6.02396	0.000736268	0.00234442	24.475	12.5882	17.8411	5.949	0.333444
AT1G19340	0.014345	0.0253368	22.0552	14.7469	1.68648	1	1	24	12	1.70587	0.0752303	0.114814	23.0276	13.4555	4.69228	1.78919	0.381305
AT1G19350	0.00180802	0.00591332	12.4361	0.612437	60.3378	1	1	12	2	58.0169	0.0132266	0.0256267	12.2181	1.31902	160.607	60.8386	0.378803
AT1G19360	0.000738636	0.00351362	25.2658	10.6047	3.674	0.000686378	0.0115507	24	12	2.77046	7.8556e-06	8.37812e-05	24.6329	11.3277	14.6531	3.73252	0.254726
AT1G19370	3.37057e-05	0.000688865	23.4824	12.145	5.73331	0.010081	0.045481	24	12	5.57346	5.4009e-06	6.46619e-05	23.7412	12.0747	9.31673	6.05904	0.65034
AT1G19371	0.107342	0.132118	20.3673	11.2065	0.273475	1	1	36	26	0.350971	0.346902	0.420262	28.1837	17.931	0.400701	0.0726919	0.0726919
AT1G19373	0.16999	0.195296	34.1197	19.4836	0.391823	1	1	28	16	0.385143	0.471215	0.536719	31.0598	17.7424	0.431789	0.319231	0.319231
AT1G19376	0.0151604	0.0264388	12.5141	3.87038	0.311067	1	1	12	6	0.205963	0.0786685	0.119285	12.2571	4.9597	0.21483	0.280547	0.280547
AT1G19380	6.51753e-05	0.00096041	25.2658	12.8607	1.51979	1	1	24	12	1.37821	0.000693363	0.00223236	24.6329	12.4275	3.8907	1.62141	0.416741
AT1G19394	0.0781985	0.100642	19.5686	15.5599	0.694664	0.881175	1	20	18	0.2867	0.253232	0.323147	19.7843	16.7686	1.8518	0.633936	0.342336
AT1G19396	0.0299221	0.0452801	34.1197	7.10798	1.35855	1	1	36	8	1.25359	0.134923	0.189314	35.0598	7.54746	4.03786	1.34082	0.332062
AT1G19397	0.142318	0.16728	19.285	15.6335	0.770122	1	1	32	20	0.747363	0.419795	0.488233	25.6425	18.4069	2.67868	0.387906	0.144812
AT1G19400	0.0113305	0.0211022	25.7548	9.51642	3.29898	0.881175	1	12	8	1.80985	0.0559785	0.0887748	18.8774	9.78008	32.1564	0.623737	0.0193969
AT1G19410	0.137182	0.163356	13.7182	12.7373	0.0203091	1	1	28	6	0.0126897	0.409687	0.481712	20.8591	1.48918	0.0150032	0.00658466	0.00658466
AT1G19430	0.000689646	0.00337157	22.9425	12.3573	1.94892	0.0409282	0.116564	24	14	1.43324	0.0003239	0.00123381	23.4713	13.1668	13.2156	2.1331	0.161408
AT1G19440	0.00208261	0.00644327	22.6818	11.0195	2.64534	0.0757376	0.183224	24	12	2.71694	0.00153861	0.00424132	23.3409	11.5051	15.3408	2.7793	0.181171
AT1G19450	0.0172438	0.0292525	25.9221	25.2405	18.6497	0.010081	0.045481	28	26	12.5006	0.0016788	0.00454071	26.961	25.6437	68.765	19.8403	0.288524
AT1G19460	0.138832	0.163757	27.531	23.4417	0.015166	1	1	0	NaN	0	0.412955	0.481712	27.531	23.4417	0.00644648	0.0125868	0.0125868
AT1G19464	0.0139064	0.0247301	13.9094	3.44452	0.259087	1	1	36	12	0.221534	0.073362	0.112319	24.9547	7.24901	0.197379	0.205706	0.205706
AT1G19470	0.120477	0.145939	12.673	3.02552	0.0189078	1	1	0	NaN	0	0.375441	0.448806	12.673	3.02552	0.00807763	0.0189081	0.0189081
AT1G19480	0.00800422	0.0162412	19.4732	13.3926	0.84963	0.0409282	0.116564	20	14	0.590244	0.00295616	0.00724115	19.7366	13.6947	5.19753	0.904699	0.174063
AT1G19485	0.0352823	0.0518161	17.0598	0.690476	1.98072	0.225973	0.418954	20	18	3.2162	0.0464954	0.0756344	18.5299	17.9784	11.982	2.60007	0.216999
AT1G19490	2.26851e-06	0.000188189	23.9042	23.2584	2.1951	0.000686378	0.0115507	24	0	2.15701	3.31349e-08	2.63305e-06	23.9521	23.6285	2.89046	2.25109	0.778798
AT1G19500	0.330971	0.348765	34.713	33.2029	0.0157264	1	1	0	NaN	0	0.696934	0.732099	34.713	33.2029	0.00578473	0.0149971	0.0149971
AT1G19510	6.90365e-07	0.000113206	23.9042	11.096	1.90537	6.1553e-05	0.00441262	24	12	1.90701	1.05732e-09	3.54082e-07	23.9521	11.5472	3.29656	1.94073	0.588714
AT1G19520	9.32195e-05	0.00116474	21.5784	20.4835	2.16098	0.00185343	0.0175761	24	22	1.90988	2.86311e-06	4.26544e-05	22.7892	21.2615	16.7176	2.13055	0.127443
AT1G19530	0.0253581	0.039619	22.8114	11.8018	0.184987	1	1	0	NaN	0	0.11854	0.169463	22.8114	11.8018	0.111081	0.194514	0.194514
AT1G19540	0.0029698	0.00810818	12.6329	8.17695	0.463962	1	1	12	8	0.443722	0.0202518	0.0369537	12.3165	8.09154	2.41574	0.456683	0.189045
AT1G19550	0.0104581	0.01983	32.1935	18.9203	0.0636139	0.881175	1	16	6	0.0294254	0.0524069	0.0837896	24.0968	11.5991	0.0619445	0.00891877	0.00891877
AT1G19570	0.00120028	0.00461639	29.3529	17.195	59.7805	0.00185343	0.0175761	24	20	96.0974	3.11802e-05	0.000214416	26.6765	18.9288	318.904	105.885	0.332029
AT1G19580	0.0138868	0.0247064	24.95	15.8086	4.28324	0.0209531	0.0732016	24	18	5.32771	0.00266015	0.00663678	24.475	16.9319	33.1469	5.27357	0.159097
AT1G19600	0.0382148	0.0554584	18.9194	13.0526	2.38028	0.367825	0.614536	20	12	2.3883	0.0740023	0.113209	19.4597	12.5506	39.25	3.14713	0.0801817
AT1G19610	0.0132918	0.0238836	23.0751	9.27482	0.34838	0.367825	0.614536	24	10	0.262683	0.0309024	0.0531681	23.5376	9.63401	0.680316	0.405803	0.405803
AT1G19620	0.00094319	0.00402297	19.8607	12.6518	0.633135	0.0409282	0.116564	24	10	0.521769	0.000430894	0.00153792	21.9303	11.554	1.0433	0.598987	0.574126
AT1G19630	0.00951002	0.0184578	19.3786	18.0728	0.613919	0.133629	0.280266	24	18	0.608234	0.00974474	0.0197013	21.6893	18.2474	1.50366	0.703671	0.467974
AT1G19640	2.95751e-07	7.87841e-05	24.95	22.3092	3.66587	0.000686378	0.0115507	28	24	3.89882	4.73345e-09	8.94851e-07	26.475	23.1828	4.90899	3.52263	0.717588
AT1G19650	0.00235957	0.00695411	24.642	20.7482	2.3832	0.133629	0.280266	24	20	2.9493	0.0028573	0.00703728	24.321	20.3727	16.7845	2.71082	0.161508
AT1G19660	0.000109567	0.0012631	23.6213	12.2934	53.0052	0.00451178	0.0281815	24	14	57.0079	7.67221e-06	8.24252e-05	23.8107	13.1408	145.804	57.2323	0.392529
AT1G19670	0.00767436	0.0157671	27.1565	15.6604	26.1738	0.225973	0.418954	28	18	30.9501	0.0127589	0.0248478	27.5782	16.8162	83.7737	27.5246	0.328559
AT1G19680	0.00156771	0.00542761	23.6213	12.8134	2.60375	0.00185343	0.0175761	24	14	1.74068	3.99494e-05	0.000256222	23.8107	13.4028	16.4279	2.87169	0.174806
AT1G19690	0.0043398	0.0104761	21.6957	16.3489	4.88987	0.0209531	0.0732016	24	18	4.47404	0.000937094	0.00283596	22.8478	17.1765	18.3549	5.03709	0.274428
AT1G19700	0.0011785	0.0045762	23.345	21.8222	5.56321	0.0209531	0.0732016	24	22	5.09306	0.000286664	0.00112356	23.6725	21.9141	18.2541	5.02268	0.275153
AT1G19710	0.000900994	0.00390987	21.0105	17.2499	2.77805	0.0209531	0.0732016	24	18	2.436	0.00022423	0.000927875	22.5053	17.678	10.9044	2.87417	0.263578
AT1G19715	0.0555853	0.0755337	25.1069	22.9055	7.336	0.578372	0.88172	24	0	4.20535	0.142657	0.198632	24.5535	23.477	48.2819	7.29413	0.151074
AT1G19720	0.0514109	0.0707511	26.4371	23.1986	4.59901	0.578372	0.88172	24	0	3.11324	0.134265	0.18856	25.2185	23.6739	27.4833	4.45274	0.162017
AT1G19730	0.000901415	0.00391097	23.345	10.4479	3.88513	0.225973	0.418954	24	12	3.03808	0.00193488	0.00510609	23.6725	11.2153	20.0942	3.84813	0.191505
AT1G19740	1.28818e-06	0.000150237	23.4824	10.4141	33.7528	0.00185343	0.0175761	24	12	31.9777	4.97877e-08	3.37319e-06	23.7412	11.1997	107.73	33.4507	0.310504
AT1G19750	0.0252865	0.0395283	20.7917	0.566704	0.172507	1	1	20	0	0.161156	0.118277	0.169178	20.3958	0.277957	0.455685	0.163869	0.163869
AT1G19770	1.00439e-05	0.000399743	24.0482	9.81493	20.3738	0.010081	0.045481	24	12	16.9112	1.73199e-06	3.10883e-05	24.0241	10.9086	65.4761	20.0637	0.306427
AT1G19780	0.032717	0.0487294	30.7077	7.10212	0.136115	0.881175	1	32	8	0.146894	0.131069	0.184613	31.3538	7.54501	0.58041	0.132904	0.132904
AT1G19790	0.0423775	0.060336	32.4553	30.531	0.162217	0.367825	0.614536	28	6	0.03655	0.0804515	0.121635	30.2276	2.34256	0.441684	0.168001	0.168001
AT1G19800	0.00200299	0.00629412	22.1778	16.7178	5.91147	0.0209531	0.0732016	28	18	6.67423	0.000464956	0.00163117	25.0889	17.5204	39.604	5.98515	0.151125
AT1G19830	0.00138017	0.00500447	25.4268	12.7935	0.610617	0.0757376	0.183224	28	12	0.735362	0.00106266	0.00314095	26.7134	12.4448	1.62262	0.653834	0.40295
AT1G19835	0.0467866	0.0654164	34.4138	24.6609	2.54292	1	1	36	24	4.58218	0.190054	0.253384	35.2069	24.3503	27.1496	2.37882	0.0876188
AT1G19840	0.00534715	0.0121496	14.007	10.7573	0.51556	0.578372	0.88172	16	10	0.388855	0.0209642	0.0380698	15.0035	10.4499	1.85257	0.511327	0.27601
AT1G19850	0.0470141	0.0656601	18.1455	15.7659	2.24005	0.881175	1	20	18	2.46919	0.173325	0.234739	19.0727	16.8685	11.9967	2.10701	0.175633
AT1G19860	0.00322622	0.00855727	24.1939	16.9172	1.69976	0.0409282	0.116564	24	18	1.99556	0.00131151	0.00371578	24.097	17.4611	13.9288	1.9781	0.142015
AT1G19870	0.00855144	0.0170288	19.4732	16.8149	2.86697	0.133629	0.280266	20	18	2.50146	0.00888391	0.0182186	19.7366	17.4026	25.405	3.31086	0.130323
AT1G19880	0.106791	0.13153	19.285	18.0825	2.7992	1	1	28	22	4.05269	0.345671	0.419009	23.6425	20.3722	31.7454	2.03665	0.0641558
AT1G19910	5.81167e-05	0.000905231	24.1939	12.0995	40.7864	0.00451178	0.0281815	24	12	33.8125	4.23577e-06	5.51468e-05	24.097	12.0497	155.48	42.7022	0.274648
AT1G19920	7.57337e-05	0.00104184	22.6818	19.1368	54.0084	0.000223415	0.00729427	24	20	51.1957	3.197e-07	1.10993e-05	23.3409	19.5718	132.385	56.6529	0.427939
AT1G19940	0.0422013	0.0601424	14.0563	7.00249	0.549102	1	1	24	18	0.367815	0.175781	0.237557	19.0282	11.8752	2.42147	0.43769	0.180754
AT1G19950	3.77538e-05	0.000732378	19.8607	17.6265	2.36762	0.0757376	0.183224	24	20	2.73408	3.93591e-05	0.000253965	21.9303	18.8693	12.7162	2.96659	0.233292
AT1G19960	0.0386877	0.0560102	24.642	11.9072	15.9456	0.225973	0.418954	28	10	6.58142	0.0501775	0.0808204	26.321	11.0594	24.3123	16.6971	0.686774
AT1G19968	0.00965254	0.0186618	27.531	9.93827	0.282705	0.225973	0.418954	28	8	0.339809	0.0155474	0.0294682	27.7655	8.97796	0.197981	0.278434	0.278434
AT1G19970	0.000340647	0.00225069	22.3017	20.3578	2.59763	0.010081	0.045481	24	20	2.21005	4.66408e-05	0.000286068	23.1508	20.2127	10.3824	2.54582	0.245205
AT1G19980	0.000676531	0.00333107	12.0241	0.532971	0.752726	0.881175	1	12	2	0.574163	0.00502251	0.0112517	12.012	1.26722	5.11814	0.812105	0.158672
AT1G19990	0.00682147	0.0144632	15.5938	1.8612	1.68877	1	1	28	20	1.63854	0.0408448	0.0676237	21.7969	19.9838	13.4684	1.71681	0.12747
AT1G20010	0.000263552	0.00197829	23.4824	10.1801	90.8696	0.010081	0.045481	28	8	85.4775	3.67668e-05	0.000241425	25.7412	9.25698	148.728	96.0814	0.64602
AT1G20015	0.0449712	0.0633352	12.0604	3.98868	0.593463	1	1	12	4	0.575659	0.18446	0.247148	12.0302	3.99438	1.07782	0.592108	0.549355
AT1G20020	0.000383769	0.0024093	22.5537	13.3052	484.524	0.00185343	0.0175761	24	14	491.007	1.07804e-05	0.000103275	23.2768	13.655	1239.97	528.515	0.426231
AT1G20030	0.000391337	0.00243641	22.6818	10.439	4.1618	0.225973	0.418954	24	12	4.04696	0.000913789	0.00278087	23.3409	11.2064	7.64406	4.39411	0.57484
AT1G20050	0.00314835	0.00842316	24.642	12.5101	13.9995	0.000223415	0.00729427	24	14	10.5864	1.06685e-05	0.000102581	24.321	13.2672	64.2052	15.4451	0.240559
AT1G20060	0.322462	0.342291	16.7731	0.199856	0.529571	1	1	28	22	1.27273	0.687415	0.727216	22.3866	20.1214	3.40676	0.414536	0.121681
AT1G20065	0.0534766	0.0731132	15.4131	0.709668	0.258494	1	1	28	16	0.330817	0.210083	0.276083	21.7066	17.5549	1.01092	0.119768	0.118474
AT1G20070	0.0288937	0.043965	25.1069	7.75207	8.47152	1	1	28	8	7.66279	0.131297	0.184845	26.5535	7.89271	30.2803	6.76783	0.223506
AT1G20080	0.210666	0.235849	22.3017	13.9939	0.15298	1	1	20	14	0.112093	0.538775	0.599798	21.1508	14.0387	0.221329	0.100976	0.100976
AT1G20090	0.000486819	0.00277125	12.7134	4.77093	8.05988	0.881175	1	12	6	8.72757	0.00375528	0.00884113	12.3567	5.40771	74.681	8.35845	0.111922
AT1G20100	0.0129455	0.0233995	21.0105	18.158	6.49842	0.225973	0.418954	24	18	5.12749	0.0199927	0.0365405	22.5053	18.1644	35.1862	7.04449	0.200206
AT1G20110	0.0157499	0.0272801	23.6213	13.1097	4.93333	0.225973	0.418954	24	14	5.64559	0.0236259	0.0422455	23.8107	13.5522	38.8459	5.58461	0.143763
AT1G20120	0.0778751	0.100277	21.1217	15.6623	0.253263	0.881175	1	24	16	0.133181	0.252469	0.322422	22.5608	15.885	0.853664	0.273478	0.273478
AT1G20130	0.0320965	0.0479943	25.1069	23.3376	0.013114	1	1	0	NaN	0	0.142477	0.198428	25.1069	23.3376	0.00753527	0.0135809	0.0135809
AT1G20140	0.0365506	0.053418	21.6957	18.0723	1.13085	0.225973	0.418954	24	18	1.098	0.047875	0.0775595	22.8478	18.0839	9.24776	1.20586	0.130395
AT1G20160	0.00244127	0.00711618	22.427	19.7419	0.757287	0.0209531	0.0732016	24	20	0.733504	0.000556572	0.00187603	23.2135	19.8894	4.01306	0.7768	0.193568
AT1G20190	6.24315e-06	0.00032232	24.795	9.74017	20.8723	0.000686378	0.0115507	28	10	19.0016	8.68521e-08	4.74878e-06	26.3975	9.89868	23.5715	20.9027	0.886777
AT1G20200	1.23369e-05	0.000436209	22.1778	13.2413	7.56889	0.0409282	0.116564	24	14	7.54809	7.82581e-06	8.35775e-05	23.0889	13.6269	59.3393	8.01699	0.135104
AT1G20220	0.000739756	0.00351604	22.6818	21.1586	14.5151	0.010081	0.045481	24	22	12.1335	9.55028e-05	0.000484281	23.3409	21.5846	84.3695	14.5555	0.172521
AT1G20225	0.00338737	0.00884459	24.642	14.176	5.49562	0.00185343	0.0175761	24	16	6.5089	8.14818e-05	0.000430202	24.321	15.1027	38.4335	6.62964	0.172496
AT1G20230	0.00781208	0.0159633	19.8607	15.4721	0.338865	0.0757376	0.183224	20	16	0.305679	0.00498928	0.0111954	19.9303	15.7353	1.47326	0.339683	0.230566
AT1G20260	0.000878636	0.00385207	22.8114	13.6429	40.7237	0.00185343	0.0175761	24	14	41.9234	2.33328e-05	0.000176044	23.4057	13.8258	170.917	46.1048	0.26975
AT1G20270	0.00150142	0.0052879	17.2069	1.11742	1.84508	0.0757376	0.183224	24	18	1.74786	0.00114644	0.00333229	20.6034	18.697	13.3569	2.09966	0.157197
AT1G20290	0.138832	0.163757	27.531	20.5583	0.0101968	1	1	0	NaN	0	0.412955	0.481712	27.531	20.5583	0.00433425	0.00846268	0.00846268
AT1G20300	0.133607	0.159781	21.234	17.7863	0.589612	1	1	24	18	0.763231	0.402538	0.475547	22.617	17.9538	6.23946	0.632091	0.101306
AT1G20310	0.13677	0.162932	20.6839	17.3236	0.098771	1	1	20	16	0.0867563	0.408868	0.481521	20.342	16.6554	0.15953	0.0972982	0.0972982
AT1G20320	0.330971	0.348765	34.713	33.2029	0.00633893	1	1	0	NaN	0	0.696934	0.732099	34.713	33.2029	0.00233168	0.00604498	0.00604498
AT1G20330	0.00190933	0.00611373	24.1939	3.65215	13.0192	0.010081	0.045481	24	4	15.1352	0.000228245	0.000940338	24.097	3.82683	82.8735	15.9908	0.192954
AT1G20340	0.119625	0.145062	31.936	17.6212	167.214	1	1	36	20	239.965	0.373636	0.447206	33.968	18.8068	2780.84	144.198	0.051854
AT1G20350	0.142174	0.167118	24.4908	8.08233	0.333654	1	1	28	12	0.24609	0.419513	0.48793	26.2454	9.9547	0.621586	0.210462	0.210462
AT1G20370	0.0730999	0.0951476	21.234	20.5601	1.47285	0.225973	0.418954	24	22	1.0797	0.0842988	0.126618	22.617	21.3157	10.3685	1.42575	0.137508
AT1G20380	0.000260415	0.00196798	20.6839	18.0991	2.75384	0.00451178	0.0281815	20	0	2.2075	1.72179e-05	0.000143443	20.342	19.0709	6.47126	2.73512	0.422657
AT1G20400	0.0627803	0.083712	24.0482	21.8525	0.121086	0.578372	0.88172	28	22	0.0555339	0.156703	0.215312	26.0241	22.0477	0.179525	0.10182	0.10182
AT1G20405	0.172618	0.197902	12.961	8.42775	0.0494747	1	1	0	NaN	0	0.475851	0.541001	12.961	8.42775	0.038958	0.0495921	0.0495921
AT1G20410	3.93153e-05	0.000746709	20.1616	17.9425	3.06262	0.0209531	0.0732016	24	18	2.41439	1.23644e-05	0.000113676	22.0808	18.1055	14.8916	3.0157	0.202511
AT1G20430	0.0284238	0.0434107	21.0105	13.099	3.49083	0.0757376	0.183224	24	14	2.7389	0.0153728	0.0291986	22.5053	13.5795	24.2156	4.56037	0.188324
AT1G20440	0.000116611	0.00130593	24.642	11.4084	34.0563	0.000223415	0.00729427	24	14	30.3912	4.81014e-07	1.399e-05	24.321	12.7235	53.7815	35.4575	0.659289
AT1G20450	0.000638525	0.00322395	23.7619	13.1131	14.854	0.00185343	0.0175761	24	14	13.4362	1.73342e-05	0.000143993	23.881	13.5547	48.9688	16.4472	0.335871
AT1G20460	0.000371366	0.00236115	24.795	12.7629	1.65163	0.133629	0.280266	24	14	1.64507	0.000541462	0.00183843	24.3975	13.3951	8.06452	1.84676	0.228998
AT1G20470	5.30594e-05	0.000859977	24.3415	21.5479	5.57471	0.000223415	0.00729427	24	22	4.6576	2.28201e-07	8.97565e-06	24.1707	21.7766	11.095	5.46457	0.492527
AT1G20480	0.0873939	0.110818	31.6825	1.14093	0.512245	0.0757376	0.183224	32	2	0.322247	0.0398319	0.0661663	31.8413	1.56836	1.92987	0.485875	0.251765
AT1G20490	0.0163506	0.028084	21.8142	17.7279	0.481559	0.133629	0.280266	24	18	0.472682	0.0155701	0.0295041	22.9071	17.8982	1.89287	0.500807	0.264576
AT1G20510	0.00158026	0.00545253	22.427	13.6236	3.78399	0.0209531	0.0732016	24	14	3.66114	0.000374676	0.00138274	23.2135	13.8213	16.5374	4.29744	0.259862
AT1G20515	0.000738408	0.00351324	23.9042	12.8664	0.534278	0.00185343	0.0175761	24	14	0.564832	1.98469e-05	0.000157605	23.9521	13.4321	1.21943	0.605869	0.496845
AT1G20530	0.0221126	0.0355433	17.982	14.2871	0.1748	0.578372	0.88172	24	16	0.136346	0.0685397	0.105739	20.991	15.3359	0.66409	0.151895	0.151895
AT1G20540	0.128371	0.154251	22.0552	16.9068	4.00838	0.367825	0.614536	28	16	1.37375	0.191374	0.254839	25.0276	16.7434	31.9017	4.0594	0.127247
AT1G20550	0.0743063	0.0964608	22.3017	14.3596	0.621645	0.881175	1	20	16	0.373118	0.243971	0.313361	21.1508	15.2696	2.85114	0.467669	0.164029
AT1G20560	0.0119647	0.0220068	23.0751	14.7782	3.04668	0.00451178	0.0281815	24	16	3.11911	0.000584457	0.00194947	23.5376	15.383	16.9965	3.60935	0.212359
AT1G20570	0.111655	0.136708	17.3565	15.7025	0.19282	1	1	36	24	0.211982	0.356441	0.429974	26.6783	20.9607	0.893687	0.0467295	0.0467295
AT1G20575	0.00145679	0.00518666	19.8607	15.5857	3.21204	0.000686378	0.0115507	24	14	4.03861	1.48142e-05	0.000129051	21.9303	15.0013	23.0739	5.40485	0.234241
AT1G20580	0.0245728	0.0386653	18.3963	0.868929	4.00458	0.367825	0.614536	20	0	5.20191	0.051576	0.0826754	19.1982	0.453402	73.83	3.90986	0.0529576
AT1G20590	0.285798	0.307338	32.7213	17.0341	0.0240083	1	1	0	NaN	0	0.643751	0.689221	32.7213	17.0341	0.0133388	0.0240596	0.0240596
AT1G20610	0.0966901	0.120789	18.8302	12.9822	0.741134	0.881175	1	20	12	0.710312	0.295029	0.367563	19.4151	12.5172	7.92113	0.718947	0.0907632
AT1G20620	9.83118e-07	0.000133023	23.9042	10.1341	1122.54	0.00185343	0.0175761	24	12	1098.96	3.84895e-08	2.86435e-06	23.9521	11.0652	1577.78	1107.47	0.701915
AT1G20630	1.78728e-05	0.000514083	23.2093	10.2856	23.2031	0.00185343	0.0175761	24	12	21.7334	6.03652e-07	1.59177e-05	23.6047	11.1315	39.9473	23.0576	0.577201
AT1G20640	0.0014969	0.00527594	23.9042	9.14385	1.87402	0.0209531	0.0732016	24	10	1.98001	0.000356611	0.00132862	23.9521	9.57111	10.8685	1.86651	0.171736
AT1G20650	3.55721e-05	0.000710592	30.015	28.9282	3.13598	0.367825	0.614536	28	4	2.49938	0.000160205	0.000717389	29.0075	1.54676	21.102	2.6448	0.125335
AT1G20670	0.0442346	0.0624529	32.7213	30.239	1.23484	1	1	36	34	1.40898	0.182169	0.244618	34.3607	32.1028	9.652	1.31455	0.136195
AT1G20680	0.0643698	0.0855466	29.5704	10.0948	0.0225305	1	1	0	NaN	0	0.240943	0.310085	29.5704	10.0948	0.00943863	0.0251659	0.0251659
AT1G20690	0.0034615	0.00898212	32.7213	16.0887	0.390423	0.133629	0.280266	36	16	0.42136	0.00401442	0.00934332	34.3607	16.0831	1.84909	0.384388	0.20788
AT1G20691	0.00221029	0.0066796	26.7919	10.6554	0.265104	0.010081	0.045481	28	14	0.0860552	0.000260961	0.00104679	27.396	12.2968	1.34329	0.234201	0.174349
AT1G20693	5.96127e-05	0.000915755	24.0482	12.4787	97.2596	0.000686378	0.0115507	24	14	110.483	7.36983e-07	1.79775e-05	24.0241	13.2401	177.876	105.404	0.592569
AT1G20696	3.10592e-05	0.000663711	22.5537	13.4341	80.5401	2.10438e-06	0.00205545	24	14	80.7283	1.59813e-09	4.51525e-07	23.2768	13.7215	175.288	88.2392	0.503395
AT1G20700	0.0764315	0.0987766	32.9917	18.5043	0.0858997	1	1	28	14	0.128285	0.272965	0.344079	30.4959	16.1762	0.11974	0.0663521	0.0663521
AT1G20720	0.091226	0.115046	17.7422	0.874865	0.568079	1	1	20	0	0.650419	0.309659	0.382537	18.8711	0.465265	3.51679	0.587055	0.166929
AT1G20735	0.311221	0.331515	16.4959	15.7587	0.0483932	1	1	36	22	0.0311993	0.674495	0.715712	26.2479	20.5577	0.0296974	0.0283134	0.0283134
AT1G20750	0.0765211	0.0988705	17.4323	14.7873	0.0129397	1	1	0	NaN	0	0.273195	0.344295	17.4323	14.7873	0.00672105	0.0131564	0.0131564
AT1G20760	0.009094	0.0178395	22.3017	13.6708	1.80597	0.225973	0.418954	24	14	2.07915	0.0147703	0.0281912	23.1508	13.848	21.3687	2.11322	0.0988928
AT1G20770	0.00205385	0.00638787	21.6957	15.5136	3.80305	0.0209531	0.0732016	24	16	3.7263	0.000475682	0.00165986	22.8478	15.7847	27.511	4.09179	0.148733
AT1G20780	0.013274	0.0238572	23.6213	12.9262	1.36069	1	1	28	18	0.968901	0.0706437	0.108692	25.8107	15.3584	8.42949	1.04456	0.123917
AT1G20790	0.245086	0.269568	17.982	12.0375	0.00201985	1	1	0	NaN	0	0.589713	0.64538	17.982	12.0375	0.0010307	0.00202856	0.00202856
AT1G20795	0.245086	0.269568	17.982	12.0375	0.0136236	1	1	0	NaN	0	0.589713	0.64538	17.982	12.0375	0.00695191	0.0136823	0.0136823
AT1G20810	0.0010217	0.00420247	30.4733	15.1	10.136	0.00185343	0.0175761	24	18	11.954	2.68462e-05	0.000193157	27.2366	16.9618	95.5433	9.90599	0.103681
AT1G20816	0.168881	0.194225	13.4411	2.83439	1.63084	1	1	36	34	1.6021	0.469245	0.53497	24.7205	1.91979	19.0469	1.28145	0.0672789
AT1G20823	0.00114222	0.00449184	12.5141	2.56413	2.69103	1	1	32	0	3.70612	0.00888049	0.0182148	22.2571	2.28023	12.904	2.74965	0.213085
AT1G20830	0.00310897	0.00835689	23.4824	18.0398	4.32147	0.000686378	0.0115507	24	18	4.63346	2.99978e-05	0.000208915	23.7412	18.0223	25.9487	5.10508	0.196738
AT1G20840	0.022393	0.0359032	27.3425	13.5197	5.94346	0.881175	1	24	16	7.33627	0.0971907	0.143274	25.6712	14.9037	19.9151	7.15356	0.359203
AT1G20850	0.00037727	0.00238061	20.1616	14.6699	7.58958	0.133629	0.280266	20	16	6.48601	0.000549276	0.00185856	20.0808	15.3379	47.1249	7.52847	0.159756
AT1G20860	0.267501	0.291423	34.1197	15.1895	0.0173984	1	1	0	NaN	0	0.620236	0.67276	34.1197	15.1895	0.0113514	0.0174349	0.0174349
AT1G20870	0.00261375	0.00743586	21.0105	18.9742	0.459344	0.133629	0.280266	24	18	0.368428	0.00312937	0.00759563	22.5053	18.6015	2.6786	0.496451	0.18534
AT1G20880	0.0127523	0.0231163	24.642	13.2903	0.991467	0.0409282	0.116564	24	16	0.779046	0.00446666	0.0102044	24.321	14.6656	6.17391	1.11418	0.180466
AT1G20890	0.0312337	0.0469457	22.6818	11.2421	0.987382	0.367825	0.614536	24	12	0.885879	0.062801	0.0979951	23.3409	11.6196	9.51359	0.994875	0.104574
AT1G20900	0.0699317	0.0916804	25.7548	9.79112	0.24447	0.367825	0.614536	28	8	0.100025	0.119877	0.171059	26.8774	8.94858	0.716467	0.228401	0.228401
AT1G20910	0.0241023	0.0380809	21.6957	20.4199	2.58924	0.578372	0.88172	24	22	2.80663	0.073506	0.11252	22.8478	21.2241	17.3832	2.55167	0.14679
AT1G20920	0.0288874	0.0439647	18.9194	17.0484	2.24567	0.225973	0.418954	20	18	2.26774	0.0393734	0.0655674	19.4597	17.5245	12.538	2.24629	0.179158
AT1G20925	0.507942	0.514838	31.936	6.25156	0.00755422	1	1	0	NaN	0	0.852016	0.862576	31.936	6.25156	0.00432434	0.00755442	0.00755442
AT1G20930	0.204573	0.229785	30.015	19.3046	1.20172	1	1	32	20	1.62088	0.529196	0.590847	31.0075	19.6613	16.7722	1.25061	0.0745644
AT1G20950	2.4014e-05	0.000595094	20.9005	19.0056	14.976	0.000223415	0.00729427	24	20	14.4899	1.07534e-07	5.48004e-06	22.4503	19.5617	69.0155	15.9307	0.230827
AT1G20960	0.0524653	0.0719571	20.1616	15.6853	5.06859	0.578372	0.88172	20	18	3.9794	0.136403	0.191013	20.0808	16.8476	28.1635	3.47675	0.123449
AT1G20970	0.0100285	0.0192113	15.8413	1.76486	1.98584	0.881175	1	36	30	1.44255	0.0506249	0.0814292	25.9206	25.2045	15.5484	1.27243	0.0818364
AT1G20980	0.0021078	0.00649377	21.4624	14.729	5.18034	0.0757376	0.183224	24	14	4.4743	0.0015553	0.00427677	22.7312	14.4298	26.0854	5.76343	0.220944
AT1G20990	0.0225092	0.0360522	18.6542	17.8913	0.154992	0.881175	1	20	18	0.153202	0.0975924	0.14374	19.3271	17.9655	0.498244	0.157266	0.157266
AT1G21000	0.0189221	0.0314188	13.396	12.0425	1.44021	1	1	12	2	1.45693	0.093994	0.139209	12.698	0.416707	16.4214	1.61553	0.0983793
AT1G21010	0.00162913	0.00555571	25.9221	8.82813	3.36171	0.0209531	0.0732016	28	8	3.01535	0.000385222	0.00141166	26.961	8.44256	6.92242	3.52796	0.509643
AT1G21050	0.0035533	0.00914785	26.6133	25.2789	3.56919	0.010081	0.045481	24	2	2.91735	0.000402518	0.00145885	25.3067	0.419974	12.2516	3.95283	0.322638
AT1G21060	0.0128702	0.0232886	27.1565	21.562	3.76086	0.225973	0.418954	32	22	3.42855	0.0198934	0.0363893	29.5782	21.9099	23.542	3.44095	0.146162
AT1G21065	0.00166816	0.00564041	25.1069	22.4297	29.1269	0.0209531	0.0732016	28	24	26.8824	0.000393625	0.00143527	26.5535	23.2411	179.514	32.5743	0.181458
AT1G21070	0.00202154	0.00632702	22.1778	15.025	1.43885	0.010081	0.045481	24	16	1.53379	0.000240494	0.000979782	23.0889	15.5174	10.6437	1.61898	0.152107
AT1G21080	0.000737974	0.00351189	20.5773	18.2623	5.50999	0.0209531	0.0732016	24	18	3.53626	0.000186746	0.0008068	22.2887	18.2488	37.8613	5.62395	0.148541
AT1G21090	0.018396	0.0307413	23.9042	17.6953	1.41962	0.0409282	0.116564	28	18	0.51681	0.00616755	0.0133536	25.9521	17.9474	9.72151	1.60521	0.16512
AT1G21100	0.000324551	0.00219761	24.795	10.5932	1.7425	0.0209531	0.0732016	24	12	1.66109	8.77146e-05	0.000454712	24.3975	11.3111	2.19891	1.90558	0.866602
AT1G21110	0.0108083	0.0203639	24.95	12.9147	0.627439	0.578372	0.88172	28	12	0.871587	0.0379759	0.0635335	26.475	12.5253	1.06576	0.690421	0.64782
AT1G21120	0.00203574	0.00635274	24.95	12.7275	1.74343	0.0409282	0.116564	28	14	2.33951	0.000865921	0.00266635	26.475	13.3715	2.7303	1.85751	0.680331
AT1G21130	2.89137e-06	0.000217941	24.0482	11.0401	82.6592	0.00185343	0.0175761	24	12	73.3374	1.07418e-07	5.48004e-06	24.0241	11.5205	116.466	84.5552	0.726009
AT1G21140	0.00931202	0.0181562	29.3529	3.43155	0.569082	0.133629	0.280266	28	2	0.663687	0.00956804	0.0193925	28.6765	2.70039	1.53574	0.578299	0.376561
AT1G21150	0.00161215	0.00551767	27.3425	14.5804	0.999427	0.00451178	0.0281815	28	14	1.06995	9.33304e-05	0.000475827	27.6712	14.2957	4.50148	1.06695	0.237022
AT1G21160	0.00163229	0.00556301	19.3786	17.9469	2.65259	0.367825	0.614536	20	18	2.75988	0.00505409	0.0113127	19.6893	17.9775	9.93461	2.67393	0.269153
AT1G21170	0.0105758	0.0200144	19.0095	17.0388	2.02665	0.133629	0.280266	20	18	1.95865	0.0106867	0.0213298	19.5048	17.5185	12.0102	2.00963	0.167328
AT1G21190	0.00174133	0.00578724	26.7919	14.4742	7.23638	0.0409282	0.116564	28	16	6.4883	0.000751826	0.00238392	27.396	15.2277	40.5274	7.64835	0.18872
AT1G21200	0.000767935	0.00358963	22.8114	13.5025	1.22289	0.00185343	0.0175761	24	14	1.04931	2.05847e-05	0.000161922	23.4057	13.7538	4.24947	1.32606	0.312054
AT1G21202	0.00667838	0.0142335	21.3476	10.8003	0.16325	1	1	12	6	0.170022	0.0401296	0.06659	16.6738	8.38629	0.186113	0.0358817	0.0358817
AT1G21210	0.0113722	0.0211648	24.0482	12.5094	0.057364	0.729774	1	24	14	0.0479479	0.0480652	0.0778192	24.0241	13.2555	0.0667101	0.0622563	0.0622563
AT1G21240	0.148269	0.173482	20.7917	13.3127	0.573373	1	1	36	10	0.524858	0.431274	0.499527	28.3958	13.0346	0.844741	0.302029	0.302029
AT1G21250	0.00807533	0.0163586	24.795	13.2803	20.8771	1	1	24	18	20.4501	0.0469899	0.0763207	24.3975	15.6828	31.8057	21.4633	0.674825
AT1G21270	0.00519408	0.0119092	22.5537	12.1581	6.98074	0.0409282	0.116564	24	12	5.05233	0.00201024	0.00526348	23.2768	12.0932	21.5097	7.18444	0.334009
AT1G21280	0.0118711	0.0218793	22.1778	21.0227	0.510152	0.578372	0.88172	24	22	0.391453	0.0410664	0.0679522	23.0889	21.5256	1.21122	0.463278	0.382488
AT1G21310	0.0108585	0.0204487	21.9341	15.0935	32.8311	0.00451178	0.0281815	24	14	24.419	0.000535174	0.00182031	22.967	14.6009	44.3839	36.1647	0.814815
AT1G21320	0.00697093	0.0146795	23.4824	14.0266	0.497468	0.0583329	0.16575	24	12	0.410141	0.00358147	0.00850059	23.7412	13.0259	0.336604	0.517915	0.517915
AT1G21326	0.00103354	0.00423647	29.791	10.091	0.112787	0.0757376	0.183224	28	12	0.115615	0.000818417	0.00254589	28.8955	11.0857	0.133375	0.123073	0.123073
AT1G21340	0.155878	0.181093	34.4138	11.981	0.0210405	1	1	0	NaN	0	0.445606	0.512833	34.4138	11.981	0.0105406	0.0235397	0.0235397
AT1G21350	0.0117154	0.0216509	24.3415	21.7615	8.42122	0.881175	1	28	22	10.4399	0.0575354	0.090898	26.1707	21.9798	67.2557	6.83191	0.101581
AT1G21360	0.00867947	0.0172309	23.9042	12.853	0.173758	0.729774	1	24	12	0.180215	0.0383958	0.0641627	23.9521	12.4274	0.225229	0.205046	0.205046
AT1G21370	0.000435395	0.00260167	22.0552	13.3025	2.35056	0.00451178	0.0281815	24	12	2.1599	2.77773e-05	0.00019798	23.0276	12.7014	7.98446	2.41893	0.302954
AT1G21380	0.000389218	0.00242919	22.1778	14.4024	6.53593	0.000223415	0.00729427	24	14	5.57105	1.50069e-06	2.8182e-05	23.0889	14.2313	32.3976	7.15024	0.220703
AT1G21390	0.00914275	0.0179126	19.4732	14.0819	0.816154	0.225973	0.418954	20	16	0.607902	0.0148384	0.0283051	19.7366	15.0308	3.20061	0.754764	0.235819
AT1G21400	0.00942317	0.0183283	21.4624	15.4877	1.91178	0.367825	0.614536	24	16	1.84069	0.0231005	0.0414387	22.7312	15.7787	10.7816	2.02715	0.188019
AT1G21410	3.47534e-06	0.000232768	21.9341	0.173908	2.68668	0.0409282	0.116564	24	22	2.44061	2.38475e-06	3.82376e-05	22.967	22.1011	10.9244	2.82639	0.258723
AT1G21430	0.418742	0.431991	18.3119	4.37619	2.35879e-06	1	1	0	NaN	0	0.783257	0.805567	18.3119	4.37619	1.01129e-06	2.36198e-06	2.36198e-06
[truncated: 21,443 more rows]
