# Supplementary material for: Machine learning models highlight environmental and genetic factors associated with the Arabidopsis circadian clock
Source: Nat Commun. 2025 Aug 5;16:7223. doi: 10.1038/s41467-025-62196-w (PMC12325936; doi:10.1038/s41467-025-62196-w)
Supplement: Supplementary file 5 — Dataset 3 [file 41467_2025_62196_MOESM5_ESM.xls]

## Sheet: Supplementry data 3-Benchmark
RNA-seq samples
Accession	Authors	DOI	Tissue	N samples	Biological reps	Sampling range	Resolution (hr)	Entrainment lighting	Sampling lighting	Temperautre (C)	Light intensity	Age (days)	Platform	Read legnth (bp)
PRJNA384110	Ezer et al	10.1038/nplants.2017.87	Seedlings	8	1	ZT20 - ZT40	1-4	8:16	8:16	22	170 μmol m−2 sec−1 white	7	RNA-seq Illumina HiSeq 2000	100 PE
SRP082192	Graf et al	10.1098/rsob.160333	Rossette	2	3	ZT0 & ZT12	12	1899-12-31 12:12:00	1899-12-31 12:12:00	20 light / 18 dark	160 μmol m−2 sec−1 white	21	RNA-seq Illumina HiSeq 2500	100 SE
PRJEB10930	Dubois et al	10.1111/pce.12809	Leaf	4	3	ZT22 - ZT48	8 - 10	16:8	16:8	21	110-120 μmol m−2 sec−1 white	17	RNA-seq Illumina HiSeq 2000	50 SE
GSE51578	Miller et al	10.1038/ncomms8453	Leaf	3	1	ZT0 , ZT6 & ZT15	6 - 9	16:8	16:8	22 light / 20 dark	?	21	RNA-seq Illumina Genome Analyzer GII	85 SE
SRP064782	Takahashi et al	10.1016/j.cell.2015.08.062	Shoot apex	12	1	CT48 - CT92	4	1899-12-31 12:12:00	LL	22	60-100 μmol m−2 sec−1 white	?	Illumina HiSeq 1500	100 PE
GSE43865	Rugnone et al	10.1073/pnas.1302170110	Arial	6	3	ZT2 - ZT22	4	16:8	16:8	22	70 μmol m−2 sec−1 white	9	RNA-seq Illumina Genome Analyzer Iix	100 SE
Microarray samples
Accession	Authors	DOI	Tissue	N samples	Biological reps	Sampling range	Resolution (hr)	Entrainment lighting	Sampling lighting	Temperautre (C)	Light intensity	Age (days)	Platform
E-GEOD-5612	Edwards et al	10.1105/tpc.105.038315	Seedlings	13	1	CT26 - CT74	4	1899-12-31 12:12:00	LL	22	60 μmol m−2 sec−1 white	9	Micorarray ATH1-121501
GSE8365	Covington et al	10.1371/journal.pbio.0050222	Seedlings	12	1	CT24 - CT68	4	1899-12-31 12:12:00	LL	22	120 μmol m−2 sec−1 white	9	Micorarray ATH1-121501
E-MEXP-1299	Michael et al	10.1371/journal.pbio.0060225	Seedlings	6	1	ZT0 - ZT20	4	16:8	16:8	22	100 μmol m−2 sec−1 white	7	Micorarray ATH1-121501
E-MEXP-1299	Michael et al	10.1371/journal.pbio.0060225	Seedlings	12	1	ZT0 - ZT20	4	8:16	8:16	22	100 μmol m−2 sec−1 white	7	Micorarray ATH1-121501
E-MEXP-2526	Espinoza et al	10.1371/journal.pone.0014101	Rossette	15	1	CT16 - CT72	4	16:8	LL	20	90 μmol m−2 sec−1 white	40 - 45	Micorarray ATH1-121501
E-MEXP-2526	Espinoza et al	10.1371/journal.pone.0014101	Rossette	15	1	ZT16 - ZT72	4	16:8	16:8	20	90 μmol m−2 sec−1 white	40 - 45	Micorarray ATH1-121501
GSE50438	Endo et al	10.1038/nature13919	Leaf/mesophyll/vasculature	36	1	ZT0 - ZT44	4	16:8	16:8	22	56 μmol m−2 sec−1 white	9	Microarray Arabidopsis Gene 1.0 ST
GSE50438	Endo et al	10.1038/nature13919	Leaf/mesophyll/vasculature	36	1	ZT0 - ZT44	4	8:16	8:16	22	84 μmol m−2 sec−1 white	9	Microarray Arabidopsis Gene 1.0 ST
