# Supplementary material for: Machine learning models highlight environmental and genetic factors associated with the Arabidopsis circadian clock
Source: Nat Commun. 2025 Aug 5;16:7223. doi: 10.1038/s41467-025-62196-w (PMC12325936; doi:10.1038/s41467-025-62196-w)
Supplement: Supplementary file 6 — Dataset 4 [file 41467_2025_62196_MOESM6_ESM.xls]

## Sheet: Supplementry data 4
Mutant assays
Accession	Authors	DOI	Tissue	Genotypes	N samples per genotype	Biological reps	Sampling lighting	Temperautre (C)	Light intensity	Age (days)	Platform	Read legnth (bp)
PRJNA384110	Ezer et al	10.1038/nplants.2017.87	Seedlings	Col-0, elf3-1, lux-4	8	1	8:16	22	170 μmol m−2 sec−1 white	7	RNA-seq Illumina HiSeq 2000	100 PE
GSE116004	Blair et al	10.1038/s41598-019-41234	Seedlings	Col-0, cca1-1/lhy-20, prr7-3/prr9-1 *	1 - 2 *	2 - 4 *	1899-12-31 12:12:00	22	90 μmol m−2 sec−1 white	12	RNA-seq Illumina NextSeq 500	75 SE
SRP082192	Graf et al	10.1098/rsob.160333	Rossette	Col-0, Ws-2, cca1-11/lhy-21 , gi-201, toc1-101, prr7-3/prr9-1	2	1 - 3	1899-12-31 12:12:00	22	160 μmol m−2 sec−1 white	21	RNA-seq Illumina HiSeq 2500	100 SE
GSE43865	Rugnone et al	10.1073/pnas.1302170110	Arial	Col-0, lnk1-1/lnk2-1	6	3	16:8	22	70 μmol m−2 sec−1 white	9	RNA-seq Illumina Genome Analyzer Iix	100 SE
* Samples with 2 reps excluded from analysis
Environmental assays
Accession	Authors	DOI	Tissue	Conditions	N samples per condition	Biological reps	Sampling lighting	Temperautre (C)	Light intensity	Age (days)	Platform	Read legnth (bp)
PRJNA384110	Ezer et al	10.1038/nplants.2017.87	Seedlings	Shift to 22C or 27C prior to experiment after 18C growth	8	1	8:16	22 & 27	170 μmol m−2 sec−1 white	7	RNA-seq Illumina HiSeq 2000	100 PE
GSE116004	Blair et al	10.1038/s41598-019-41234	Seedlings	Shift to 10C or 37C for 1 hour after 22C growth	1 - 2 *	2 - 4 *	1899-12-31 12:12:00	10, 22 & 37	90 μmol m−2 sec−1 white	12	RNA-seq Illumina NextSeq 500	75 SE
GSE54680	Dubin et al	10.7554/eLife.05255	Rossette	10C vs. 16C growth temperature	160 ecotypes	1 - 2	16:8	10 & 16	?	?	RNA-seq Illumina Genome Analyzer Iix	32 SE
* Samples with 2 reps excluded from analysis
