# Supplementary material for: Machine learning models highlight environmental and genetic factors associated with the Arabidopsis circadian clock
Source: Nat Commun. 2025 Aug 5;16:7223. doi: 10.1038/s41467-025-62196-w (PMC12325936; doi:10.1038/s41467-025-62196-w)
Supplement: Supplementary file 7 — Dataset 5 [file 41467_2025_62196_MOESM7_ESM.xls]

## Sheet: Supplementry data 5
Accession	Authors	DOI	Species	Tissue	N samples	Biological reps	Sampling range	Resolution (hr)	Entrainment lighting	Sampling lighting	Temperautre (C)	Light intensity	Age (days)	Platform	Read legnth (bp)
https://opendata.earlham.ac.uk/opendata/data/wheat_circadian_Rees_2021	Rees et al	10.1371/journal.pbio.3001802	Wheat (Triticum aestivium) Cadenza	Arial	18	3	CT0 - CT68	4	1899-12-31 12:12:00	LL	22	200 μmol m−2 sec−1 white	14	RNA-seq Illumina NovaSeq S2	150 PE
GSE123654	Greenham et al	10.7554/eLife.58993	Brassica Rapa R500	Leaf	24	2	CT24 - CT72	2	1899-12-31 12:12:00	LL	20	130 μmol m−2 sec−1 white	16	RNA-seq Illumina HiSeq 2500	101 PE
GSE94228	Li et al	10.1073/pnas.1708508116	Glycine max (soybean) Williams 82	Seedlings	12	3	CT24 - CT68	4	16:8	1899-12-31 12:12:00	28	100 μmol m−2 sec−1 white	11	RNA-seq Illumina HiSeq	100 PE
DRP004575	Nagano et al	10.1038/s41477-018-0338-z	Arabidopsis helleri	Leaf	383	1	ZT0 - ZT24	2	Natural	Natural	Natural	Natural	?	RNA-seq Illumina HiSeq 2000	50 SE
DRP005538	Honjo et al	10.1038/s41396-019-0519-4
