# Supplementary material for: Machine learning models highlight environmental and genetic factors associated with the Arabidopsis circadian clock
Source: Nat Commun. 2025 Aug 5;16:7223. doi: 10.1038/s41467-025-62196-w (PMC12325936; doi:10.1038/s41467-025-62196-w)
Supplement: Supplementary file 9 — Source data [file 41467_2025_62196_MOESM9_ESM.xls]

## Sheet: fig2b_RNA
					Absolute errors (mins) for different circadian time preditors in bulk RNA-seq data
Authors	Accession	Photoperiod	Sampling time (hr)	Time (24hr modulus)	ChronoGauge (100x ensemble)	ZeitZeiger	Taufisher	PLSR (100x ensemble)	MolecularTimetable	TimeSignatR
Takahashi et al	SRP064782	LL	48	0	65.1124	68.5045	68.4578	86.35	30	68.4578
Takahashi et al	SRP064782	LL	52	4	82.5366	337.986	34.9276	17.9017	60	34.9276
Takahashi et al	SRP064782	LL	56	8	126.778	305.096	126.663	8.90883	90	126.663
Takahashi et al	SRP064782	LL	60	12	2.97494	77.3116	58.98	18.0267	50	58.98
Takahashi et al	SRP064782	LL	64	16	81.3254	32.5542	55.4334	8.69305	20	55.4334
Takahashi et al	SRP064782	LL	68	20	28.3393	166.52	53.3896	75.8039	30	53.3896
Takahashi et al	SRP064782	LL	72	0	80.9635	246.675	94.1351	77.5552	90	94.1351
Takahashi et al	SRP064782	LL	76	4	113.179	89.0919	40.8461	119.393	70	40.8461
Takahashi et al	SRP064782	LL	80	8	80.0813	9.36455	87.624	21.0794	60	87.624
Takahashi et al	SRP064782	LL	84	12	15.245	28.5502	61.3319	1.89038	80	61.3319
Takahashi et al	SRP064782	LL	88	16	15.1601	28.7072	62.8883	18.1506	70	62.8883
Takahashi et al	SRP064782	LL	92	20	18.0997	47.2125	39.2995	42.1518	30	39.2995
Rugnone et al	GSE43865	16:8 LD	10	10	14.0574	3.69973	8.22182	19.6639	60	8.22182
Rugnone et al	GSE43865	16:8 LD	10	10	13.8627	4.18662	11.1375	18.3331	70	11.1375
Rugnone et al	GSE43865	16:8 LD	10	10	5.43584	2.37195	4.58199	6.16585	70	4.58199
Rugnone et al	GSE43865	16:8 LD	14	14	49.7416	40.9156	90.7586	23.6005	80	90.7586
Rugnone et al	GSE43865	16:8 LD	14	14	46.6359	42.1795	70.4212	22.9104	100	70.4212
Rugnone et al	GSE43865	16:8 LD	14	14	40.282	38.6073	97.4489	16.0054	90	97.4489
Rugnone et al	GSE43865	16:8 LD	18	18	39.5861	54.3166	18.6432	20.2768	0	18.6432
Rugnone et al	GSE43865	16:8 LD	18	18	45.5836	61.8513	5.62129	26.1411	10	5.62129
Rugnone et al	GSE43865	16:8 LD	18	18	38.1657	76.5588	8.93019	16.3934	10	8.93019
Rugnone et al	GSE43865	16:8 LD	22	22	8.24159	31.0958	97.8569	3.54105	70	97.8569
Rugnone et al	GSE43865	16:8 LD	22	22	16.4712	38.9609	124.122	22.7963	80	124.122
Rugnone et al	GSE43865	16:8 LD	22	22	0.453076	26.2716	92.8734	2.6649	60	92.8734
Rugnone et al	GSE43865	16:8 LD	2	2	9.96111	29.7418	14.6982	10.6546	0	14.6982
Rugnone et al	GSE43865	16:8 LD	2	2	8.206	39.9392	4.99982	24.1608	10	4.99982
Rugnone et al	GSE43865	16:8 LD	2	2	1.24924	40.7926	13.4774	27.0082	10	13.4774
Rugnone et al	GSE43865	16:8 LD	6	6	7.86251	32.3153	7.88006	27.8104	10	7.88006
Rugnone et al	GSE43865	16:8 LD	6	6	20.0386	37.8893	0.772997	31.8692	20	0.772997
Rugnone et al	GSE43865	16:8 LD	6	6	16.6376	45.1436	11.7472	55.338	20	11.7472
Ezer et al	PRJNA384110	8:16 LD	0	0	110.53	146.288	191.471	94.8266	120	191.471
Ezer et al	PRJNA384110	8:16 LD	1	1	21.2471	131.485	74.6847	93.5998	130	74.6847
Ezer et al	PRJNA384110	8:16 LD	4	4	18.4739	113.294	133.135	86.3434	150	133.135
Ezer et al	PRJNA384110	8:16 LD	8	8	113.118	122.396	166.933	104.337	200	166.933
Ezer et al	PRJNA384110	8:16 LD	12	12	193.77	230.395	190.955	196.634	210	190.955
Ezer et al	PRJNA384110	8:16 LD	16	16	95.3229	108.531	82.3346	113.625	70	82.3346
Ezer et al	PRJNA384110	8:16 LD	20	20	156.747	123.426	36.403	162.955	30	36.403
Ezer et al	PRJNA384110	8:16 LD	22	22	154.674	112.509	109.537	160.993	110	109.537
Dubois et al	PRJEB10930	16:8 LD	22	22	6.15871	30.5152	85.2737	97.851	40	85.2737
Dubois et al	PRJEB10930	16:8 LD	22	22	16.2599	26.9056	86.8186	110.473	10	86.8186
Dubois et al	PRJEB10930	16:8 LD	30	6	8.88506	12.3807	21.6038	16.5763	40	21.6038
Dubois et al	PRJEB10930	16:8 LD	30	6	13.9467	11.7644	16.2644	8.00902	20	16.2644
Dubois et al	PRJEB10930	16:8 LD	30	6	5.26411	29.0407	65.5868	64.5159	70	65.5868
Dubois et al	PRJEB10930	16:8 LD	38	14	21.8792	93.9563	55.9812	122.293	0	55.9812
Dubois et al	PRJEB10930	16:8 LD	38	14	2.65459	91.4785	79.0901	108.223	0	79.0901
Dubois et al	PRJEB10930	16:8 LD	38	14	23.5309	105.111	85.4662	106.408	0	85.4662
Dubois et al	PRJEB10930	16:8 LD	46	22	38.9149	40.6856	40.7156	87.4657	40	40.7156
Dubois et al	PRJEB10930	16:8 LD	46	22	51.9397	51.334	127.942	114.894	70	127.942
Dubois et al	PRJEB10930	16:8 LD	46	22	34.4257	47.7534	87.4702	112.033	40	87.4702
Miller et al	GSE51578	16:8 LD	0	0	66.9159	54.1898	150.198	167.986	130	150.198
Miller et al	GSE51578	16:8 LD	6	6	182.967	38.2155	79.9913	84.8055	20	79.9913
Miller et al	GSE51578	16:8 LD	15	15	55.9253	31.6195	172.257	139.572	80	172.257
Graf et al	SRP082192	12:12 LD	0	0	7.60552	31.3692	17.493	39.9525	50	17.493
Graf et al	SRP082192	12:12 LD	0	0	13.1172	22.1748	35.1473	66.2592	0	35.1473
Graf et al	SRP082192	12:12 LD	12	12	9.19867	108.105	34.688	25.5503	10	34.688
Graf et al	SRP082192	12:12 LD	0	0	9.64571	58.1802	34.9264	31.7045	30	34.9264
Graf et al	SRP082192	12:12 LD	12	12	8.68775	92.186	16.4961	42.5564	60	16.4961
Graf et al	SRP082192	12:12 LD	12	12	20.0184	130.813	34.5466	36.8553	0	34.5466

## Sheet: fig2b_ATH1
					Absolute errors (mins) for different circadian time preditors in ATH1-121501 microarray data
Authors	Accession	Photoperiod	Sampling time (hr)	Time (24hr modulus)	ChronoGauge (100x ensemble)	ZeitZeiger	Taufisher	PLSR (100x ensemble)	MolecularTimetable	TimeSignatR
Covington et al	GSE8365	LL	24	0	8.24492	77.8764	60	166.931	70	16.54
Covington et al	GSE8365	LL	28	4	58.6488	291.74	240	2.32962	10	29.6588
Covington et al	GSE8365	LL	32	8	36.8462	112.041	60	120.336	10	6.52391
Covington et al	GSE8365	LL	36	12	35.8973	162.38	60	49.9679	30	8.90748
Covington et al	GSE8365	LL	40	16	118.682	52.6808	0	2.29283	20	86.6674
Covington et al	GSE8365	LL	44	20	122.909	51.2635	120	120.148	10	98.1613
Covington et al	GSE8365	LL	48	0	25.8629	89.5734	480	244.335	100	11.3222
Covington et al	GSE8365	LL	52	4	16.3603	59.0678	240	343.711	110	101.777
Covington et al	GSE8365	LL	56	8	22.9621	389.739	60	171.98	40	104.915
Covington et al	GSE8365	LL	60	12	3.546	188.756	120	103.113	30	220.731
Covington et al	GSE8365	LL	64	16	192.141	51.1078	120	13.8097	20	123.091
Covington et al	GSE8365	LL	68	20	149.741	86.4256	300	177.796	20	106.037
Edwards et al	E-GEOD-5612	LL	26	2	4.08806	147.006	60	23.0781	50	4.7967
Edwards et al	E-GEOD-5612	LL	30	6	44.7544	12.6039	120	46.1595	20	76.8258
Edwards et al	E-GEOD-5612	LL	34	10	12.6301	101.058	180	97.5055	80	85.6731
Edwards et al	E-GEOD-5612	LL	38	14	77.6441	15.4126	180	194.845	80	75.2599
Edwards et al	E-GEOD-5612	LL	42	18	141.792	161.6	60	274.037	40	100.986
Edwards et al	E-GEOD-5612	LL	46	22	113.879	383.274	240	188.296	70	17.3497
Edwards et al	E-GEOD-5612	LL	50	2	63.7634	178.215	60	88.1947	70	90.7351
Edwards et al	E-GEOD-5612	LL	54	6	2.00647	32.4449	120	15.4357	70	97.4416
Edwards et al	E-GEOD-5612	LL	58	10	29.481	139.397	240	73.3306	80	83.635
Edwards et al	E-GEOD-5612	LL	62	14	112.09	21.0292	180	184.332	100	153.7
Edwards et al	E-GEOD-5612	LL	66	18	193.308	179.553	0	326.036	100	102.921
Edwards et al	E-GEOD-5612	LL	70	22	138.028	406.259	240	220.277	110	18.8409
Edwards et al	E-GEOD-5612	LL	74	2	107.366	212.12	60	165.763	190	222.066
Espinoza et al	E-MEXP-2526	LL	16	16	10.2858	59.8157	60	138.828	20	93.3262
Espinoza et al	E-MEXP-2526	LL	20	20	57.6264	231.33	120	138.573	100	47.2942
Espinoza et al	E-MEXP-2526	LL	24	0	46.0989	62.8912	360	39.9329	70	132.186
Espinoza et al	E-MEXP-2526	LL	28	4	55.7187	43.1664	60	24.1632	60	126.804
Espinoza et al	E-MEXP-2526	LL	32	8	11.4433	73.3416	60	36.3791	10	19.701
Espinoza et al	E-MEXP-2526	LL	36	12	36.3129	48.2406	180	83.162	40	32.6261
Espinoza et al	E-MEXP-2526	LL	40	16	51.9117	110.344	60	42.7419	100	316.99
Espinoza et al	E-MEXP-2526	LL	44	20	62.1837	263.458	120	82.4171	110	118.334
Espinoza et al	E-MEXP-2526	LL	48	0	47.1316	280.085	360	84.3124	70	71.0091
Espinoza et al	E-MEXP-2526	LL	52	4	21.5146	74.0364	60	24.7722	60	38.095
Espinoza et al	E-MEXP-2526	LL	56	8	30.4882	63.2361	0	43.4857	40	9.57109
Espinoza et al	E-MEXP-2526	LL	60	12	42.9697	44.1216	180	135.201	50	157.87
Espinoza et al	E-MEXP-2526	LL	64	16	66.0582	159.426	60	185.237	100	295.917
Espinoza et al	E-MEXP-2526	LL	68	20	37.0893	298.101	120	228.626	100	91.5964
Espinoza et al	E-MEXP-2526	LL	72	0	12.2264	300.304	60	119.151	10	13.8141
Espinoza et al	E-MEXP-2526	16:8 LD	16	16	7.49878	71.895	60	116.516	10	3.47626
Espinoza et al	E-MEXP-2526	16:8 LD	20	20	110.684	165.288	120	34.8931	110	88.6524
Espinoza et al	E-MEXP-2526	16:8 LD	24	0	58.6204	19.3638	0	62.1532	110	86.2102
Espinoza et al	E-MEXP-2526	16:8 LD	28	4	42.8162	39.3885	0	24.5579	20	40.9931
Espinoza et al	E-MEXP-2526	16:8 LD	32	8	24.6307	14.3902	60	39.1158	30	6.89713
Espinoza et al	E-MEXP-2526	16:8 LD	36	12	12.9288	8.36242	180	42.824	10	2.18046
Espinoza et al	E-MEXP-2526	16:8 LD	40	16	18.8092	67.7799	60	77.7839	10	8.62671
Espinoza et al	E-MEXP-2526	16:8 LD	44	20	86.8475	150.837	120	26.8781	80	73.9498
Espinoza et al	E-MEXP-2526	16:8 LD	48	0	43.3184	13.9297	0	19.9123	100	39.3524
Espinoza et al	E-MEXP-2526	16:8 LD	52	4	12.0306	62.8819	0	33.0877	0	7.71872
Espinoza et al	E-MEXP-2526	16:8 LD	56	8	44.1941	7.13861	60	16.5196	70	71.6999
Espinoza et al	E-MEXP-2526	16:8 LD	60	12	4.289	16.5695	180	39.0858	20	28.6037
Espinoza et al	E-MEXP-2526	16:8 LD	64	16	54.3488	73.2308	60	136.883	0	57.4585
Espinoza et al	E-MEXP-2526	16:8 LD	68	20	100.06	195.538	120	42.4636	90	41.021
Espinoza et al	E-MEXP-2526	16:8 LD	72	0	59.4468	39.5781	0	61.3538	90	56.5782
Michael et al	E-MEXP-1299	16:8 LD	0	0	31.351	3.58931	0	88.2677	20	60.0451
Michael et al	E-MEXP-1299	16:8 LD	4	4	34.4796	11.7566	120	143.516	30	3.49382
Michael et al	E-MEXP-1299	16:8 LD	8	8	35.7274	30.02	60	78.4594	0	40.4231
Michael et al	E-MEXP-1299	16:8 LD	12	12	33.7575	163.594	120	118.464	30	93.7965
Michael et al	E-MEXP-1299	16:8 LD	16	16	87.2237	135.976	60	67.502	30	64.5602
Michael et al	E-MEXP-1299	16:8 LD	20	20	18.3661	7.89322	0	90.6939	80	24.7903
Michael et al	E-MEXP-1299	8:16 LD	0	0	130.375	45.8356	60	59.2258	80	42.9779
Michael et al	E-MEXP-1299	8:16 LD	4	4	26.9943	58.3767	120	195.463	60	88.5417
Michael et al	E-MEXP-1299	8:16 LD	8	8	71.749	204.169	240	178.816	110	188.686
Michael et al	E-MEXP-1299	8:16 LD	12	12	66.2622	289.096	180	208.927	130	154.062
Michael et al	E-MEXP-1299	8:16 LD	16	16	86.3887	177.044	120	60.6001	120	73.0568
Michael et al	E-MEXP-1299	8:16 LD	20	20	178.48	186.373	120	73.1214	140	121.874
Michael et al	E-MEXP-1299	8:16 LD	0	0	123.615	25.1074	60	50.335	70	149.187
Michael et al	E-MEXP-1299	8:16 LD	4	4	14.1227	45.9638	120	126.184	30	31.6894
Michael et al	E-MEXP-1299	8:16 LD	8	8	50.6373	275.332	180	239.86	110	260.15
Michael et al	E-MEXP-1299	8:16 LD	12	12	86.6151	312.91	120	184.404	150	136.391
Michael et al	E-MEXP-1299	8:16 LD	16	16	113.845	220.237	240	70.9531	160	97.2747
Michael et al	E-MEXP-1299	8:16 LD	20	20	216.646	180.328	120	56.7749	150	156.215

## Sheet: fig2b_AraGene
						Absolute errors (mins) for different circadian time preditors in AraGene microarray data
Authors	Accession	Photoperiod	Sampling time (hr)	Time (24hr modulus)	Tissue	ChronoGauge (100x ensemble)	ZeitZeiger	Taufisher	PLSR (100x ensemble)	MolecularTimetable	TimeSignatR
Endo et al	GSE50438	16:8 LD	0	0	Mesophyll	46.1148	184.131	60	60.2853	40	154.639
Endo et al	GSE50438	16:8 LD	12	12	Mesophyll	157.348	214.241	180	196.673	150	126.889
Endo et al	GSE50438	16:8 LD	16	16	Mesophyll	143.514	17.5499	120	71.3233	100	341.152
Endo et al	GSE50438	16:8 LD	20	20	Mesophyll	81.5744	64.024	180	37.883	50	36.1163
Endo et al	GSE50438	16:8 LD	24	0	Mesophyll	37.7085	172.875	60	24.6566	10	96.0911
Endo et al	GSE50438	16:8 LD	28	4	Mesophyll	2.00494	27.3766	120	43.2598	20	34.2559
Endo et al	GSE50438	16:8 LD	32	8	Mesophyll	42.8765	66.3716	180	78.7224	100	137.446
Endo et al	GSE50438	16:8 LD	36	12	Mesophyll	158.639	187.738	180	172.893	120	88.9951
Endo et al	GSE50438	16:8 LD	4	4	Mesophyll	1.91235	35.5587	120	28.4787	20	68.9851
Endo et al	GSE50438	16:8 LD	40	16	Mesophyll	118.426	30.684	60	52.5831	110	162.304
Endo et al	GSE50438	16:8 LD	44	20	Mesophyll	66.1888	53.3325	180	55.5401	30	12.9047
Endo et al	GSE50438	16:8 LD	8	8	Mesophyll	48.4003	91.3557	180	94.0015	110	209.93
Endo et al	GSE50438	16:8 LD	0	0	Vasculature	38.7563	147.435	540	342.191	90	334.969
Endo et al	GSE50438	16:8 LD	12	12	Vasculature	110.374	259.033	60	249.82	210	145.113
Endo et al	GSE50438	16:8 LD	16	16	Vasculature	130.645	78.4296	300	108.42	110	230.758
Endo et al	GSE50438	16:8 LD	20	20	Vasculature	31.8607	9.7503	180	61.6128	40	15.5396
Endo et al	GSE50438	16:8 LD	24	0	Vasculature	38.5572	138.678	540	113.704	70	141.687
Endo et al	GSE50438	16:8 LD	28	4	Vasculature	50.1164	702.951	240	407.433	140	154.121
Endo et al	GSE50438	16:8 LD	32	8	Vasculature	214.97	360.427	180	268.463	230	46.3067
Endo et al	GSE50438	16:8 LD	36	12	Vasculature	140.275	275.807	60	259.552	200	141.033
Endo et al	GSE50438	16:8 LD	4	4	Vasculature	115.197	701.878	240	349.823	180	204.429
Endo et al	GSE50438	16:8 LD	40	16	Vasculature	86.8728	133.365	120	82.0856	60	286.639
Endo et al	GSE50438	16:8 LD	44	20	Vasculature	38.7734	71.011	120	82.2667	90	13.0659
Endo et al	GSE50438	16:8 LD	8	8	Vasculature	198.884	339.526	180	259.61	160	52.0608
Endo et al	GSE50438	16:8 LD	0	0	Whole leaf	25.0219	135.55	60	63.1825	50	108.308
Endo et al	GSE50438	16:8 LD	12	12	Whole leaf	54.7971	48.5976	60	2.4619	90	0.391867
Endo et al	GSE50438	16:8 LD	16	16	Whole leaf	59.9579	7.70985	60	7.24238	70	224.081
Endo et al	GSE50438	16:8 LD	20	20	Whole leaf	14.5273	11.2827	120	27.2992	10	18.8002
Endo et al	GSE50438	16:8 LD	24	0	Whole leaf	19.3005	59.4377	0	71.23	60	140.404
Endo et al	GSE50438	16:8 LD	28	4	Whole leaf	37.0221	4.39848	60	47.2725	30	58.5426
Endo et al	GSE50438	16:8 LD	32	8	Whole leaf	1.84393	32.4388	120	7.58664	30	26.9403
Endo et al	GSE50438	16:8 LD	36	12	Whole leaf	77.1083	101.936	60	21.0319	90	8.32589
Endo et al	GSE50438	16:8 LD	4	4	Whole leaf	10.9533	35.3326	120	88.8029	10	17.6745
Endo et al	GSE50438	16:8 LD	40	16	Whole leaf	66.63	4.55245	60	38.9905	100	91.3362
Endo et al	GSE50438	16:8 LD	44	20	Whole leaf	48.7107	168.127	120	39.9762	30	12.5579
Endo et al	GSE50438	16:8 LD	8	8	Whole leaf	2.81237	45.4331	120	36.8703	50	14.3967
Endo et al	GSE50438	8:16 LD	0	0	Mesophyll	88.7577	173.668	60	68.8869	100	89.5585
Endo et al	GSE50438	8:16 LD	12	12	Mesophyll	180.21	238.788	180	252.486	170	38.1277
Endo et al	GSE50438	8:16 LD	16	16	Mesophyll	86.1809	72.8042	0	180.538	130	349.28
Endo et al	GSE50438	8:16 LD	20	20	Mesophyll	184.051	141.849	120	151.271	180	240.206
Endo et al	GSE50438	8:16 LD	24	0	Mesophyll	75.3917	189.405	0	55.7158	110	97.0123
Endo et al	GSE50438	8:16 LD	28	4	Mesophyll	4.24742	81.1356	120	66.3349	70	66.3417
Endo et al	GSE50438	8:16 LD	32	8	Mesophyll	165.025	203.5	240	170.067	180	196.841
Endo et al	GSE50438	8:16 LD	36	12	Mesophyll	164.6	213.021	120	242.508	210	226.419
Endo et al	GSE50438	8:16 LD	4	4	Mesophyll	4.38025	62.4774	120	22.2802	70	145.962
Endo et al	GSE50438	8:16 LD	40	16	Mesophyll	62.1326	56.6983	60	175.689	100	82.9296
Endo et al	GSE50438	8:16 LD	44	20	Mesophyll	129.263	126.116	120	162.71	130	78.4795
Endo et al	GSE50438	8:16 LD	8	8	Mesophyll	96.6313	117.9	240	88.6663	170	126.421
Endo et al	GSE50438	8:16 LD	0	0	Vasculature	55.5853	79.2474	540	221.07	220	88.0035
Endo et al	GSE50438	8:16 LD	12	12	Vasculature	196.717	328.737	120	239.894	280	252.574
Endo et al	GSE50438	8:16 LD	16	16	Vasculature	27.8852	238.835	120	48.601	100	225.493
Endo et al	GSE50438	8:16 LD	20	20	Vasculature	54.4148	84.0569	180	33.854	10	141.021
Endo et al	GSE50438	8:16 LD	24	0	Vasculature	74.2626	58.1695	540	63.5079	180	16.239
Endo et al	GSE50438	8:16 LD	28	4	Vasculature	148.337	658.036	240	311.993	260	239.998
Endo et al	GSE50438	8:16 LD	32	8	Vasculature	296.579	380.208	240	313.676	320	155.322
Endo et al	GSE50438	8:16 LD	36	12	Vasculature	206.481	344.5	120	222.581	290	251.271
Endo et al	GSE50438	8:16 LD	4	4	Vasculature	138.727	610.041	240	304.233	280	220.884
Endo et al	GSE50438	8:16 LD	40	16	Vasculature	31.1917	223.32	120	49.1249	80	223.004
Endo et al	GSE50438	8:16 LD	44	20	Vasculature	23.6993	86.0007	180	22.8757	30	102.073
Endo et al	GSE50438	8:16 LD	8	8	Vasculature	262.175	394.351	240	312.258	330	149.127
Endo et al	GSE50438	8:16 LD	0	0	Whole leaf	89.0596	161.915	60	136.135	60	22.6484
Endo et al	GSE50438	8:16 LD	12	12	Whole leaf	139.131	174.259	120	153.654	220	130.52
Endo et al	GSE50438	8:16 LD	16	16	Whole leaf	25.8478	9.43526	120	45.5617	100	158.146
Endo et al	GSE50438	8:16 LD	20	20	Whole leaf	207.043	150.505	180	205.642	100	86.7415
Endo et al	GSE50438	8:16 LD	24	0	Whole leaf	111.398	171.179	60	142.382	60	28.7955
Endo et al	GSE50438	8:16 LD	28	4	Whole leaf	49.2204	98.3326	120	118.474	80	167.764
Endo et al	GSE50438	8:16 LD	32	8	Whole leaf	117.556	84.6808	240	69.7844	160	108.813
Endo et al	GSE50438	8:16 LD	36	12	Whole leaf	149.716	178.078	120	159.903	210	102.743
Endo et al	GSE50438	8:16 LD	4	4	Whole leaf	0.646171	97.0173	120	130.06	90	202.193
Endo et al	GSE50438	8:16 LD	40	16	Whole leaf	21.9663	12.8007	120	77.1651	110	111.485
Endo et al	GSE50438	8:16 LD	44	20	Whole leaf	147.609	133.786	180	212.074	90	83.4919
Endo et al	GSE50438	8:16 LD	8	8	Whole leaf	122.417	87.7164	240	71.1634	180	120.427

## Sheet: fig2b_pvalues
One-tailed Wilcoxon singed-rank test comparison against ChronoGauge in bulk RNA-seq test data
	MdAE (mins)	Standard-deviation	P -value	Bonferroni adjusted P-value
ChronoGauge	20.6428	47.6381	-	-
ZeitZeiger	46.1781	69.1675	3.86745e-05	0.000193373
Taufisher	60.1559	49.2232	0.0004798	0.002399
PSLR	38.4039	49.6889	0.00324996	0.0162498
MolecularTimetable	50	47.0232	0.0195404	0.0977019
TimeSignatR	60.1559	49.2232	0.0004798	0.002399
One-tailed Wilcoxon singed-rank test comparison against ChronoGauge in ATH1 microarray test data
	MdAE (mins)	Standard-deviation	P -value	Bonferroni adjusted P-value
ChronoGauge	46.0989	50.1661	-	-
ZeitZeiger	77.8764	103.744	8.0588e-06	4.0294e-05
Taufisher	120	93.6337	1.8027e-05	9.01349e-05
PSLR	83.162	77.572	2.75983e-05	0.000137992
MolecularTimetable	70	44.3239	0.119154	0.595771
TimeSignatR	75.2599	67.8533	0.0439118	0.219559
One-tailed Wilcoxon singed-rank test comparison against ChronoGauge in AraGene micorarray test data
	MdAE (mins)	Standard-deviation	P -value	Bonferroni adjusted P-value
ChronoGauge	74.8272	68.0811	-	-
ZeitZeiger	122.008	156.561	6.39816e-07	3.19908e-06
Taufisher	120	113.822	7.76604e-06	3.88302e-05
PSLR	85.4665	99.7191	2.54296e-05	0.000127148
MolecularTimetable	100	78.8106	7.38042e-06	3.69021e-05
TimeSignatR	115.956	86.3704	0.00189197	0.00945984

## Sheet: fig2c
Gene feature selection frequency and phase groups
Gene name	Gene ID	Frequency	Phase group
STO	AT1G06040	28	8
AT4G26130	AT4G26130	24	12
AT5G43440	AT5G43440	18	12
NDT1	AT2G47490	18	24
BBX19	AT4G38960	18	4
WCRKC1	AT5G06690	17	16
PRR7	AT5G02810	17	8
NIA2	AT1G37130	16	24
PUR ALPHA-1	AT2G32080	16	12
AT2G19650	AT2G19650	16	24
PSBW	AT2G30570	15	8
RVE8	AT3G09600	15	24
PP2A-1	AT1G59830	14	12
AT1G21500	AT1G21500	14	8
RD28	AT2G37180	14	4
PPa2	AT2G18230	14	20
MYBL2	AT1G71030	14	8
COL1	AT5G15850	14	24
AT4G12060	AT4G12060	13	16
AT5G37310	AT5G37310	13	20
BBX18	AT2G21320	12	4
PSAL	AT4G12800	12	8
CT-BMY	AT4G17090	12	20
AT2G40400	AT2G40400	12	4
AT1G06002	AT1G06002	12	20
HMGB3	AT1G20696	12	16
PK1	AT3G08730	12	24
U2AF35B	AT5G42820	12	16
FIB	AT4G04020	11	20
AT4G33700	AT4G33700	11	16
ABCF5	AT5G64840	11	4
AT4G03260	AT4G03260	11	20
PIF4	AT2G43010	11	8
GS2	AT5G35630	11	20
SWEET2	AT3G14770	11	24
SLP1	AT1G07010	11	24
AT4G19450	AT4G19450	11	20
LIF2	AT4G00830	11	20
AT2G42220	AT2G42220	11	4
MLO11	AT5G53760	11	20
BTI1	AT4G23630	11	20
DPE1	AT5G64860	10	16
ANT1	AT3G11900	10	8
AT3G07310	AT3G07310	10	12
PSBY	AT1G67740	10	8
AT5G65910	AT5G65910	10	12
AT1G56220	AT1G56220	10	12
LUT2	AT5G57030	10	20
RCA	AT2G39730	10	24
AT2G23840	AT2G23840	10	12
PHS2	AT3G46970	10	16
AT4G16880	AT4G16880	10	12
AT1G18060	AT1G18060	10	24
VPS46.2	AT1G73030	10	12
AT5G59480	AT5G59480	10	24
AT4G21926	AT4G21926	9	4
PSAD-2	AT1G03130	9	4
AT1G64500	AT1G64500	9	24
AT5G40500	AT5G40500	9	12
PEX11D	AT2G45740	9	20
STH	AT2G31380	9	4
GOX2	AT3G14415	9	20
AMI1	AT1G08980	9	16
COL5	AT5G57660	9	8
PSAF	AT1G31330	9	8
NFS1	AT5G65720	9	20
SNC1	AT4G16890	9	16
AT4G12900	AT4G12900	9	12
PSBP-1	AT1G06680	9	8
ERD9	AT1G10370	9	24
AT1G60590	AT1G60590	9	20
SPS2	AT1G17050	9	24
CAM4	AT1G66410	9	16
AT1G48100	AT1G48100	9	24
G-TMT	AT1G64970	8	24
Phox3	AT5G20360	8	20
ATH13	AT5G64940	8	4
CIPK1	AT3G17510	8	4
BIN2	AT4G18710	8	12
ALPHA-SNAP2	AT3G56190	8	12
LHCB4.1	AT5G01530	8	4
TCP24	AT1G30210	8	16
AT2G29310	AT2G29310	8	12
Fes1C	AT5G02150	8	12
AT2G04700	AT2G04700	8	16
IPMI1	AT3G58990	8	4
AT1G07280	AT1G07280	7	16
BETA-OHASE 2	AT5G52570	7	4
WRI4	AT1G79700	7	8
AT4G19390	AT4G19390	7	16
CCA1	AT2G46830	7	4
bHLH34	AT3G23210	7	4
GCN2	AT3G59410	7	4
AT3G11800	AT3G11800	7	12
ATHM3	AT2G15570	7	16
AT1G79520	AT1G79520	7	24
BET9	AT5G14270	6	16
ELF4-L4	AT1G17455	6	16
AT4G27450	AT4G27450	6	8
AT1G68440	AT1G68440	6	24
AT3G56290	AT3G56290	6	24
Hsp70-15	AT1G79920	6	20
PHOS34	AT4G27320	6	8
RR5	AT3G48100	6	4
AT1G68238	AT1G68238	6	24
BGLU40	AT1G26560	6	24
PnsB2	AT1G64770	6	20
LHCA2	AT3G61470	6	8
AT1G13990	AT1G13990	6	12
PSB28	AT4G28660	6	20
GIP1	AT3G13222	6	20
MYB29	AT5G07690	6	24
AT1G21920	AT1G21920	6	8
APX3	AT4G35000	6	16
GGP3	AT4G30550	6	16
SKIP16	AT1G06110	6	16
CYP71B2	AT1G13080	6	4
SBH2	AT1G14290	6	8
PUP18	AT1G57990	6	8
ARGAH2	AT4G08870	6	4
ASPG1	AT3G18490	6	24
UBC28	AT1G64230	6	12
PGM	AT5G51820	6	16
BBX12	AT2G33500	6	16
FBA5	AT4G26530	6	12
AT4G12070	AT4G12070	6	12
AT1G05710	AT1G05710	6	20
GSTU20	AT1G78370	6	4
AT2G38610	AT2G38610	6	8
CDC48	AT3G09840	6	16
AT5G19540	AT5G19540	6	16
ACDO1	AT4G31390	5	20
AT2G37240	AT2G37240	5	24
LrgB	AT1G32080	5	20
ABCI20	AT5G02270	5	24
ASP4	AT1G62800	5	4
AT2G15020	AT2G15020	5	24
CRB	AT1G09340	5	20
ftsh9	AT5G58870	5	24
VTC2	AT4G26850	5	24
GH3.9	AT2G47750	5	8
AT5G12150	AT5G12150	5	20
AT5G12470	AT5G12470	5	4
AT4G16180	AT4G16180	5	16
ACO1	AT4G35830	5	12
BCAT4	AT3G19710	5	4
Tudor1	AT5G07350	5	20
CYP71B4	AT3G26280	5	8
AT1G17360	AT1G17360	5	24
AT5G66740	AT5G66740	5	4
AT2G28105	AT2G28105	5	4
TRXF2	AT5G16400	5	8
AT2G18245	AT2G18245	5	16
AT5G42360	AT5G42360	5	16
PECT1	AT2G38670	5	16
SHM1	AT4G37930	5	24
E1 ALPHA	AT1G59900	5	16
EMB3137	AT5G14320	5	12
SYP51	AT1G16240	5	12
CTF2A	AT2G35660	5	24
IMD1	AT5G14200	5	4
AT5G52450	AT5G52450	5	20
MEE31	AT3G02570	5	16
AT1G01910	AT1G01910	5	16
F21O3.6	AT3G07350	5	8
TDT	AT5G47560	5	4
FMO GS-OX1	AT1G65860	5	4
PLA2-ALPHA	AT2G06925	5	12
PPD6	AT3G56650	5	16
PHT4;1	AT2G29650	5	8
KNAT3	AT5G25220	4	20
CDF1	AT5G62430	4	4
IAA29	AT4G32280	4	8
PSBO1	AT5G66570	4	8
AT5G62280	AT5G62280	4	8
ERD15	AT2G41430	4	12
APT3	AT4G22570	4	24
MS2	AT3G03780	4	4
BBX21	AT1G75540	4	8
GSTL2	AT3G55040	4	20
FUM2	AT5G50950	4	8
AT4G09810	AT4G09810	4	16
IMPL1	AT1G31190	4	20
EXPB1	AT2G20750	4	4
AVP1	AT1G15690	4	16
AT5G39530	AT5G39530	4	8
IKU2	AT3G19700	4	4
ASE2	AT4G34740	4	4
J11	AT4G36040	4	8
RTFL6	AT4G35783	4	4
AT5G54930	AT5G54930	4	20
AT5G42190	AT5G42190	4	12
AT2G31790	AT2G31790	4	24
AT3G54830	AT3G54830	4	24
AT2G03310	AT2G03310	4	12
PPT2	AT3G01550	4	4
MAM1	AT5G23010	4	4
PSAG	AT1G55670	4	8
AT1G03740	AT1G03740	4	16
AT2G22360	AT2G22360	3	20
PIP1;4	AT4G00430	3	4
PGL5	AT5G24420	3	4
AT2G14660	AT2G14660	3	20
TLP7	AT1G53320	3	12
HERK1	AT3G46290	3	12
PHT2;1	AT3G26570	3	24
AT1G33970	AT1G33970	3	12
NPU	AT3G51610	3	16
AT3G14760	AT3G14760	3	8
LBD39	AT4G37540	3	4
SCPL9	AT2G23010	3	20
PHS1	AT3G29320	3	12
STP4	AT3G19930	3	12
AT4G27390	AT4G27390	3	16
AT2G25950	AT2G25950	3	20
RAB7B	AT3G18820	3	12
AT2G14080	AT2G14080	3	12
MYB4	AT4G38620	3	20
VTE1	AT4G32770	3	24
AT5G27280	AT5G27280	3	12
AT2G17880	AT2G17880	3	8
AT3G60370	AT3G60370	3	12
HXK2	AT2G19860	3	20
AT5G13100	AT5G13100	3	24
VDAC3	AT5G15090	3	24
SKS6	AT1G41830	3	24
PSBO2	AT3G50820	3	4
AT4G19110	AT4G19110	3	20
BGLU42	AT5G36890	3	16
AT5G47310	AT5G47310	3	12
PAP3	AT1G14700	3	4
BGAL3	AT4G36360	3	20
PDX1L4	AT2G38210	3	20
DFL1	AT5G54510	3	8
HYH	AT3G17609	3	24
AKR2	AT4G35450	3	20
AT1G13650	AT1G13650	3	4
RAP2.12	AT1G53910	3	12
CYP78A8	AT1G01190	3	4
sks17	AT5G66920	3	20
PIFI	AT3G15840	3	16
FDH	AT5G14780	3	16
HEME2	AT2G40490	3	8
AT3G54390	AT3G54390	3	20
AT4G25890	AT4G25890	3	4
HHP3	AT2G24150	3	4
AT5G14120	AT5G14120	3	8
AT4G18440	AT4G18440	3	8
TBL18	AT4G25360	3	16
TPS11	AT2G18700	3	8
SAUR22	AT5G18050	3	8
AT1G72340	AT1G72340	3	16
TH1	AT1G22940	3	16
RPL16B	AT4G18730	3	4
RL5	AT1G19510	3	12
AT1G65490	AT1G65490	3	24
GSNAP	AT4G20410	3	12
AT2G27420	AT2G27420	2	24
SPA4	AT1G53090	2	24
AT4G09640	AT4G09640	2	20
AT2G41820	AT2G41820	2	20
NDA1	AT1G07180	2	24
mSFC1	AT5G01340	2	24
WNK1	AT3G04910	2	12
PP2-A10	AT1G10155	2	8
PDIL1-1	AT1G21750	2	16
AT5G58490	AT5G58490	2	20
AT2G38820	AT2G38820	2	8
GLR3.5	AT2G32390	2	12
CPK5	AT4G35310	2	16
AT5MAT	AT3G29590	2	24
BGLU16	AT3G60130	2	12
RPT2a	AT4G29040	2	12
FBA1	AT2G21330	2	24
CID11	AT1G32790	2	12
AT1G72416	AT1G72416	2	16
AT3G08920	AT3G08920	2	8
TUB8	AT5G23860	2	8
ABCB19	AT3G28860	2	12
AT1G57980	AT1G57980	2	8
AT4G16060	AT4G16060	2	16
PSAD-1	AT4G02770	2	8
AT5G16410	AT5G16410	2	8
ACP4	AT4G25050	2	8
AT5G48900	AT5G48900	2	8
AT4G16360	AT4G16360	2	20
AT4G25660	AT4G25660	2	16
AKN2	AT4G39940	2	24
AT3G56340	AT3G56340	2	4
AT5G42250	AT5G42250	2	8
SNZ	AT2G39250	2	4
AT1G52220	AT1G52220	2	8
PKS2	AT1G14280	2	4
MYB3	AT1G22640	2	8
AT3G09550	AT3G09550	2	20
SEC15B	AT4G02350	1	16
AT5G18130	AT5G18130	1	12
AT1G28395	AT1G28395	1	4
AT3G13930	AT3G13930	1	20
CYP79F1	AT1G16410	1	4
CAM1	AT5G37780	1	16
AT1G78230	AT1G78230	1	24
MAMI	AT5G54110	1	24
RLP47	AT4G13810	1	16
AT1G71970	AT1G71970	1	8
AT2G21250	AT2G21250	1	16
AT3G61320	AT3G61320	1	20
AUX1	AT2G38120	1	12
AT5G16660	AT5G16660	1	12
AT1G20950	AT1G20950	1	20
AT2G28720	AT2G28720	1	16
AT3G46450	AT3G46450	1	20
MTO1	AT3G01120	1	24
AAPT1	AT1G13560	1	20
AT3G05180	AT3G05180	1	20
SCE1	AT3G57870	1	12
MBD11	AT3G15790	1	24
ISA3	AT4G09020	1	16
GIL1	AT5G58960	1	12
ARLA1A	AT5G37680	1	20
AT4G21910	AT4G21910	1	20
MVD1	AT2G38700	1	12
AT3G04840	AT3G04840	1	4
AT5G56100	AT5G56100	1	8
AT3G17800	AT3G17800	1	4
AT4G33670	AT4G33670	1	12
PUB39	AT3G47820	1	16
BBD1	AT1G75380	1	12
OFP15	AT2G36050	1	8
GAPB	AT1G42970	1	20
AT4G27620	AT4G27620	1	16
AT4G25170	AT4G25170	1	16
NIR1	AT2G15620	1	24
RUP2	AT5G23730	1	24
AT4G19860	AT4G19860	1	12
RPN10	AT4G38630	1	16
AT1G44000	AT1G44000	1	24
CIPK21	AT5G57630	1	12
NAC2	AT3G15510	1	4
BASS2	AT2G26900	1	16
AT4G17486	AT4G17486	1	12
GALS2	AT5G44670	1	4
AT2G44920	AT2G44920	1	12
AT5G54540	AT5G54540	1	12
FADA	AT4G27030	1	24
AT3G58610	AT3G58610	1	4
AT5G55070	AT5G55070	1	20

## Sheet: fig2d
Enrichment of BP terms for ChronoGauge gene features using TopGO based on Fisher's exact test following Benjamini-Hochberg adjustment (Q-values)
GO.ID	Term	Annotated	Significant	Expected	elimFisher
GO:0009416	response to light stimulus	550	50	15	1.6584e-10
GO:0010109	regulation of photosynthesis	36	10	0.98	3.7314e-05
GO:0006091	generation of precursor metabolites	270	24	7.36	0.000268503
GO:0019684	photosynthesis, light reaction	105	14	2.86	0.000565084
GO:0019761	glucosinolate biosynthetic process	42	9	1.15	0.000637846
GO:0009644	response to high light intensity	56	10	1.53	0.000908171
GO:0019748	secondary metabolic process	202	19	5.51	0.000958187
GO:0019760	glucosinolate metabolic process	77	11	2.1	0.00211907
GO:0009639	response to red or far red light	160	16	4.36	0.00215301
GO:0044247	cellular polysaccharide catabolic process	19	6	0.52	0.00218356
GO:0009251	glucan catabolic process	22	6	0.6	0.00526476
GO:0006790	sulfur compound metabolic process	280	21	7.64	0.00648939
GO:0009640	photomorphogenesis	75	10	2.05	0.00722892
GO:0044281	small molecule metabolic process	1093	52	29.81	0.00900859
GO:0009767	photosynthetic electron transport chain	39	7	1.06	0.0140043
GO:0010205	photoinhibition	11	4	0.3	0.0259125
GO:0043155	negative regulation of photosynthesis	11	4	0.3	0.0259125
GO:0043436	oxoacid metabolic process	730	37	19.91	0.0300091
GO:0006082	organic acid metabolic process	759	38	20.7	0.0300091
GO:0042549	photosystem II stabilization	5	3	0.14	0.0300091
GO:0009266	response to temperature stimulus	452	26	12.33	0.0388454

## Sheet: fig3a
Average error (mins) of individual sub-predictors within ChronoGauge's ensemble across Rugnone et al.
Model ID	ZT2	ZT6	ZT10	ZT14	ZT18	ZT22
0	64.694	92.4532	-20.7855	-13.2846	-445.051	-315.58
1	-51.0074	19.9904	-63.5119	198.383	-36.6807	-181.31
2	-16.953	-44.3222	-38.7143	202.305	73.074	-25.1582
3	-21.1612	34.6433	34.2443	-26.2251	-7.55749	47.8322
4	-84.2964	-3.18469	-108.455	172.647	11.717	22.7568
5	-4.06959	59.8912	27.332	8.97711	-263.304	18.1712
6	-72.1359	8.39066	-106.229	108.178	-54.0923	30.3995
7	-14.9651	81.0493	-27.6909	63.2163	-132.807	171.805
8	-35.8496	-18.4608	-45.0885	76.8966	-55.5876	-13.2469
9	22.6955	32.4839	-35.459	37.3253	69.437	-3.85332
10	-69.802	-5.66493	81.5245	57.3498	-161.525	-124.206
11	-29.5776	17.1758	30.8649	188.692	66.8978	-48.054
12	-40.2338	96.682	-146.541	-15.7955	-8.29401	-54.798
13	-33.5893	20.2253	-32.9631	132.598	-351.2	139.42
14	-21.5039	83.9471	145.76	56.3682	-70.7314	76.5464
15	59.7984	37.6002	-13.5357	108.343	-7.93483	-40.4427
16	-3.81163	-115.079	10.6604	138.751	78.596	-24.9434
17	27.1998	49.3495	-62.9998	-151.553	28.609	-7.00724
18	-5.76026	66.2919	-0.00947974	101.672	-117.066	-34.2698
19	-58.6517	-17.1244	44.6127	-8.80524	-136.181	-60.0379
20	11.2496	30.1391	-47.8773	-10.1773	-112.738	24.8405
21	-122.517	-10.0533	10.8733	30.6064	-7.87673	6.99134
22	42.0807	26.376	43.8619	48.482	173.653	-6.59205
23	-50.2814	-63.3746	-11.1988	72.6714	-83.8455	-32.3028
24	0.91935	117.496	-54.0663	-84.0122	11.3192	115.5
25	-0.891533	34.9083	5.66845	-24.958	-10.847	4.37658
26	34.4582	-110.078	-70.2422	-18.2375	-32.9322	-25.0819
27	71.3923	58.6985	24.2469	-82.0973	-248.869	102.599
28	-29.9439	-14.0631	13.726	251.629	-63.7216	94.8699
29	33.6372	-30.8954	-26.5128	-41.3802	-1.40747	59.6784
30	-72.6802	-17.7656	-7.62588	5.30932	-205.954	1.26214
31	20.4403	-10.2917	-62.3227	-53.6103	138.067	-30.2694
32	-50.7385	21.7193	4.70278	86.8976	-128.518	25.8578
33	-88.9392	18.1899	2.81275	-53.3084	-42.6347	-6.67516
34	9.69769	-15.6545	-74.2121	48.6998	-118.106	13.2547
35	27.1302	-58.5338	-33.6463	-7.57237	-76.175	-2.70437
36	51.3168	21.0994	-112.925	68.812	-145.603	-97.0582
37	33.5062	107.181	7.70311	-67.07	11.0546	-11.3933
38	80.1901	22.5193	-108.534	166.832	28.4603	57.9762
39	-24.9654	-20.5184	-44.6375	-45.3465	-79.0666	26.9155
40	0.245139	25.174	16.6698	65.5108	-216.028	163.814
41	19.4484	-14.5074	120.546	146.632	-0.559194	3.03591
42	34.3952	-72.7131	-64.9724	41.8514	-17.0862	-47.8453
43	18.9004	25.2411	7.31967	53.062	-60.7067	-183.635
44	-3.39344	-35.3784	-15.3815	-104.605	-62.7017	-106.73
45	-67.9809	40.55	122.368	80.7027	-63.5758	17.0602
46	68.6449	20.0084	90.915	285.289	-104.315	-81.7526
47	12.797	135.797	110.363	154.418	59.3962	-14.3209
48	-90.6779	-80.0589	11.1439	45.379	32.1088	76.8124
49	77.8798	91.4779	60.807	-74.9433	-18.7917	-1.0745
50	-21.0366	85.2405	-33.238	5.02323	-90.6538	121.137
51	-33.8214	5.45184	27.9424	159.637	20.7133	32.6474
52	73.0016	85.0749	9.15974	-49.4346	-11.253	-16.6075
53	-3.65662	-2.98617	50.1101	178.155	-56.5714	-53.6612
54	-48.6446	-80.8664	-85.657	102.782	62.2268	-83.9604
55	19.0161	8.48132	43.5432	-18.9247	-102.912	-50.3246
56	72.3358	23.0488	38.2677	23.6444	-74.3748	6.88877
57	1.69481	8.33258	-24.3484	233.986	78.4494	-44.2805
58	47.3651	-100.39	97.7657	133.843	-39.223	4.89689
59	29.0003	71.2788	57.6439	-22.0256	-132.289	-99.9496
60	5.39458	94.8983	55.1706	229.273	-62.4731	-30.502
61	20.9873	39.6	-28.2876	-54.4482	-109.326	-30.1004
62	-54.747	33.5554	-8.35276	133.876	-105.802	-58.9109
63	33.6044	-12.0681	-26.2328	44.0387	33.9636	2.7663
64	-19.0545	84.6548	-11.3073	25.1809	-78.4548	-41.8295
65	-120.902	28.6793	4.10524	226.275	28.302	-33.7272
66	11.0173	-7.94033	-63.8061	-17.273	-14.2245	-23.0511
67	64.5624	-80.3432	-7.3885	-28.4554	-69.9243	155.313
68	50.5407	15.7951	-32.5284	-18.7875	-119.68	78.9659
69	-53.0298	-42.487	83.1855	-68.9874	-88.745	-2.19414
70	9.26878	23.8177	14.3508	-268.583	-91.3934	93.8862
71	-21.458	-47.7595	-14.0336	149.13	-32.2339	-149.296
72	12.1043	66.9867	-15.7347	485.596	-136.357	12.5671
73	32.3635	7.8746	-147.137	-100.201	-145.557	-131.896
74	27.8004	49.0416	-79.2903	96.0819	-29.5417	-27.5213
75	-35.4671	14.4702	-77.8029	38.2254	137.039	1.54459
76	-22.5357	27.4608	22.0765	20.3554	98.6157	-2.1063
77	-14.9616	-32.4284	1.67035	-38.5349	13.8293	-82.8783
78	-77.5333	51.2877	59.3994	133.296	35.6532	14.8353
79	-40.2755	54.4262	19.0409	-38.3216	-60.301	34.7559
80	58.6518	-5.45349	-50.5274	-297.832	-22.9755	-10.4764
81	12.5201	59.6443	-39.4597	-31.5212	-26.0428	15.2839
82	-13.2545	-59.1872	-77.0748	-52.2769	100.538	3.63408
83	2.48551	-8.97336	15.57	202.33	0.39588	-44.148
84	15.1384	35.9038	-14.7988	-29.3019	-152.716	-81.5846
85	17.8121	13.8359	-66.2842	7.25458	172.287	1.71559
86	-51.583	13.3594	-83.2308	-160.204	106.134	28.5805
87	-111.646	-11.2009	-84.2719	41.8151	-18.0792	-74.6276
88	-80.3977	111.73	-16.7298	10.464	-135.789	-152.926
89	3.41855	74.959	63.7958	134.352	120.761	1.32837
90	57.7016	-69.3243	-105.845	-115.58	-118.765	25.1445
91	-55.7464	-23.2714	-67.6812	333.922	-53.397	-58.0996
92	10.874	-14.4173	-64.0105	46.8645	-110.968	35.7748
93	-27.5001	15.8769	-2.06634	5.73713	4.03912	95.6943
94	-15.4196	-57.6028	-116.162	193.642	-40.8482	54.8732
95	20.5604	42.9619	-9.96064	-30.2504	64.3983	28.2379
96	-102.191	48.2619	76.8921	131.324	-104.164	14.1814
97	-27.7899	-26.6244	3.02573	80.9569	-30.8436	-61.5972
98	16.2951	18.9235	-15.0594	23.7387	-124.303	32.8436
99	-3.02079	64.8694	-18.4417	2.3464	29.9141	-10.8533

## Sheet: fig3b
Enrichment of BP terms for each sub-predictor group using TopGO based on Fisher's exact test following Benjamini-Hochberg adjustment (Q-values)
BP Term	Accurate Q-values (< 60 mins absolute error)	Advanced Q-values (> 60 mins error)	Delayed Q-value (< -60 mins error)
response to light stimulus	5.47e-10	0.996883	0.00204536
regulation of photosynthesis	2.49e-05	1	0.174132
photosynthesis	6.54e-05	1	1
generation of precursor metabolites	0.000126354	0.720851	0.549115
photosynthesis, light reaction	0.000343964	1	1
glucosinolate biosynthetic process	0.000467754	0.720851	0.0589653
secondary metabolic process	0.0005528	0.720851	0.921333
response to red or far red light	0.00144342	0.720851	0.148565
response to high light intensity	0.00378232	1	0.148565
sulfur compound biosynthetic process	0.00456661	1	0.148565
photomorphogenesis	0.005528	1	0.093976
small molecule metabolic process	0.00641248	1	1
secondary metabolite biosynthetic process	0.00680369	1	0.311937
photosynthetic electron transport chain	0.0120797	1	1
circadian rhythm	0.176077	0.720851	0.01382
oxoacid metabolic process	0.0153994	1	1
photoinhibition	0.0224575	1	1
photosystem II stabilization	0.02764	1	1
glucan catabolic process	0.0347474	0.044224	1

## Sheet: fig4a-c
Comparison of errors (mins) in clock mutants against wild-type in Col-0 plants at EN (ZT0) using a two-tailed independent T-test
	Rep1	Rep2	Rep3	Mean	P-value	Bonferroni Adjusted P-value
Col-0 WT	-6.28163	-11.7129	-8.33441	-8.77631	-	-
Col-0 toc1	46.1559	53.5769	53.9097	51.2142	3.62007e-05	7.24014e-05
Col-0 gi	-13.526	-20.5791	-2.15452	-12.0866	0.585964	1
Comparison of errors (mins) in clock mutants against wild-type in Ws-2 plants at EN (ZT0) using a two-tailed independent T-test
	Rep1	Rep2	Rep3	Mean	P-value	Bonferroni Adjusted P-value
Ws2 WT	18.3226	17.3649	22.0513	19.2463	-	-
Ws2 cca1	58.6279	63.1289	89.5519	70.4362	0.00629864	0.00629864
Comparison of errors (mins) in wild-type Col-0 against wild-type Ws-2 plants at EN (ZT0) using a two-tailed independent T-test
	Rep1	Rep2	Rep3	Mean	P-value	Bonferroni Adjusted P-value
Col-0 WT	-6.28163	-11.7129	-8.33441	-8.77631	-	-
Ws2 WT	18.3226	17.3649	22.0513	19.2463	0.00019393	0.00019393

## Sheet: fig4d-f
Comparison of errors (mins) in clock mutants against wild-type in Col-0 plants at ED (ZT12) using a two-tailed independent T-test
	Rep1	Rep2	Rep3	Mean	P-value	Bonferroni Adjusted P-value
Col-0 WT	-19.6563	10.3655	9.83922	0.182825	-	-
Col-0 toc1	64.8883	46.4444	70.3525	60.5617	0.0079413	0.0158826
Col-0 gi	-96.9088	-88.0575	-105.596	-96.8539	0.00095589	0.00191178
Comparison of errors (mins) in clock mutants against wild-type in Ws-2 plants at ED (ZT12) using a two-tailed independent T-test
	Rep1	Rep2	Rep3	Mean	P-value	Bonferroni Adjusted P-value
Ws2 WT	87.7872	101.613	115.178	101.526	-	-
Ws2 cca1	391.043	385.78	389.792	388.872	2.66651e-06	2.66651e-06
Comparison of errors (mins) in wild-type Col-0 against wild-type Ws-2 plants at EN (ZT12) using a two-tailed independent T-test
	Rep1	Rep2	Rep3	Mean	P-value	Bonferroni Adjusted P-value
Col-0 WT	-19.6563	10.3655	9.83922	0.182825	-	-
Ws2 WT	87.7872	101.613	115.178	101.526	0.00133126	0.00133126

[truncated: 54 more sheets: fig4g, fig4h, fig5a_ahalleri, fig5a_brapa, fig5a_gmax, fig5a_taestivum, fig5b, fig5c, fig5c_pvalues, fig6a,b, figure6b, figure6c, figure6d, figure6d_pvalues, suppplementary_fig2a, suppplementary_fig2b, supplementary_fig3a-d, supplementary_fig3d_pvalues, supplementary_fig4a, supplementary_fig4b …]
